# Supplementary material for: Genetic parallelism underpins convergent mimicry coloration in Lepidoptera across 120 million years of evolution
Source: PLoS Biol. 2026 Apr 30;24(4):e3003742. doi: 10.1371/journal.pbio.3003742 (PMC13132254; doi:10.1371/journal.pbio.3003742)
Supplement: S1 Table — (XLSX) [file pbio.3003742.s039.xlsx]

## Sheet: Table S1.SamplingInfo
Genus	Species	Subspecies	FW Yellow band	FW apex spot	FW wing base	FW wing tip	HW black/orange	ID	Country	Region/Province	Locality	Latitude	Longitude	Mean Coverage	Biosample ACCESSION	Illumina data ACCESSION	Other ACCESSION	Comment
Chetone	histrio	histrio	NA	NA	NA	NA	NA	NR16-185	Peru	San Martin	El Tunel	-6.4485	-76.2873	7.3665	SAMN55640171	SRR37347093
Chetone	histrio	histrio	NA	NA	NA	NA	NA	NR15-507	Peru	San Martin	El Tunel	-6.4485	-76.2873	7.7635	SAMN55640172	SRR37347092
Chetone	histrio	histrio	NA	NA	NA	NA	NA	NR15-517	Peru	San Martin	El Tunel	-6.4485	-76.2873	7.7817	SAMN55640173	SRR37347081
Chetone	histrio	histrio	NA	NA	NA	NA	NA	NR15-518	Peru	San Martin	El Tunel	-6.4485	-76.2873	7.7447	SAMN55640174	SRR37347070
Chetone	histrio	histrio	NA	NA	NA	NA	NA	NR14-20	Peru	San Martin	El Tunel	-6.4485	-76.2873	5.2482	SAMN55640175	SRR37347065
Chetone	histrio	histrio	NA	NA	NA	NA	NA	NR15-614	Peru	San Martin	El Tunel	-6.4485	-76.2873	5.2884	SAMN55640176	SRR37347064
Chetone	histrio	histrio	NA	NA	NA	NA	NA	NR15-615	Peru	San Martin	El Tunel	-6.4485	-76.2873	7.1648	SAMN55640177	SRR37347063
Chetone	histrio	histrio	NA	NA	NA	NA	NA	NR15-617	Peru	San Martin	El Tunel	-6.4485	-76.2873	5.1012	SAMN55640178	SRR37347062
Chetone	histrio	histrio	NA	NA	NA	NA	NA	NR15-618	Peru	San Martin	El Tunel	-6.4485	-76.2873	7.2162	SAMN55640179	SRR37347061
Chetone	histrio	histrio	NA	NA	NA	NA	NA	NR15-620	Peru	San Martin	El Tunel	-6.4485	-76.2873	6.6336	SAMN55640180	SRR37347060
Chetone	histrio	histrio	NA	NA	NA	NA	NA	NR16-573	Peru	San Martin	El Tunel	-6.4485	-76.2873	6.0944	SAMN55640181	SRR37347091
Chetone	histrio	histrio	NA	NA	NA	NA	NA	NR15-502	Peru	San Martin	El Tunel	-6.4485	-76.2873	8.0147	SAMN55640182	SRR37347090
Chetone	histrio	histrio	NA	NA	NA	NA	NA	NR15-505	Peru	San Martin	El Tunel	-6.4485	-76.2873	12.3515	SAMN55640183	SRR37347089
Chetone	histrio	histrio	NA	NA	NA	NA	NA	NR15-503	Peru	San Martin	El Tunel	-6.4485	-76.2873	7.419	SAMN55640184	SRR37347088
Chetone	histrio	histrio	NA	NA	NA	NA	NA	NR16-16	Peru	San Martin	El Tunel	-6.4485	-76.2873	6.8919	SAMN55640185	SRR37347087
Chetone	histrio	histrio	NA	NA	NA	NA	NA	NR15-634	Peru	San Martin	El Tunel	-6.4485	-76.2873	13.6199	SAMN55640186	SRR37347086
Chetone	histrio	histrio	NA	NA	NA	NA	NA	NR15-635	Peru	San Martin	El Tunel	-6.4485	-76.2873	13.1179	SAMN55640187	SRR37347085
Chetone	histrio	histrio	NA	NA	NA	NA	NA	NR15-636	Peru	San Martin	El Tunel	-6.4485	-76.2873	14.1389	SAMN55640188	SRR37347084
Chetone	histrio	histrio	NA	NA	NA	NA	NA	NR16-17	Peru	San Martin	El Tunel	-6.4485	-76.2873	16.493	SAMN55640189	SRR37347083
Chetone	histrio	histrio	NA	NA	NA	NA	NA	21N3160	Ecuador	Napo	Casa de Lin	-0.938026	-77.8801	32.2627	SAMN55615330	SRR37290538	ONT data - SRR37289818	Reference genome sample
Chetone	histrio	hydra	NA	NA	NA	NA	NA	NR16-184	Peru	San Martin	El Tunel	-6.4485	-76.2873	8.8833	SAMN55640190	SRR37347082
Chetone	histrio	hydra	NA	NA	NA	NA	NA	NR14-19	Peru	San Martin	El Tunel	-6.4485	-76.2873	9.3618	SAMN55640191	SRR37347080
Chetone	histrio	hydra	NA	NA	NA	NA	NA	NR15-619	Peru	San Martin	El Tunel	-6.4485	-76.2873	8.8613	SAMN55640192	SRR37347079
Chetone	histrio	hydra	NA	NA	NA	NA	NA	NR15-616	Peru	San Martin	El Tunel	-6.4485	-76.2873	6.2817	SAMN55640193	SRR37347078
Chetone	histrio	hydra	NA	NA	NA	NA	NA	NR15-621	Peru	San Martin	El Tunel	-6.4485	-76.2873	7.37	SAMN55640194	SRR37347077
Chetone	histrio	hydra	NA	NA	NA	NA	NA	NR15-501	Peru	San Martin	El Tunel	-6.4485	-76.2873	9.7887	SAMN55640195	SRR37347076
Chetone	histrio	hydra	NA	NA	NA	NA	NA	NR15-622	Peru	San Martin	El Tunel	-6.4485	-76.2873	5.8964	SAMN55640196	SRR37347075
Chetone	histrio	hydra	NA	NA	NA	NA	NA	NR15-823	Peru	San Martin	El Tunel	-6.4485	-76.2873	5.2743	SAMN55640197	SRR37347074
Chetone	histrio	hydra	NA	NA	NA	NA	NA	NR16-572	Peru	San Martin	El Tunel	-6.4485	-76.2873	5.2492	SAMN55640198	SRR37347073
Chetone	histrio	hydra	NA	NA	NA	NA	NA	NR15-648	Peru	San Martin	El Tunel	-6.4485	-76.2873	8.3861	SAMN55640199	SRR37347072
Chetone	histrio	hydra	NA	NA	NA	NA	NA	NR15-504	Peru	San Martin	El Tunel	-6.4485	-76.2873	6.5111	SAMN55640200	SRR37347071
Chetone	histrio	hydra	NA	NA	NA	NA	NA	NR15-508	Peru	San Martin	El Tunel	-6.4485	-76.2873	17.5064	SAMN55640201	SRR37347069
Chetone	histrio	hydra	NA	NA	NA	NA	NA	NR15-519	Peru	San Martin	El Tunel	-6.4485	-76.2873	15.0246	SAMN55640202	SRR37347068
Chetone	histrio	hydra	NA	NA	NA	NA	NA	NR15-520	Peru	San Martin	El Tunel	-6.4485	-76.2873	13.4571	SAMN55640203	SRR37347067
Chetone	histrio	hydra	NA	NA	NA	NA	NA	NR15-633	Peru	San Martin	El Tunel	-6.4485	-76.2873	14.7473	SAMN55640204	SRR37347066
Hyalyris	antea	antea	NA	NA	NA	NA	NA	ME10_426	Ecuador	Napo	Hollin	-0.968518	-77.7545	11.2299	SAMN55978193	SRR37435444
Hyalyris	antea	antea	NA	NA	NA	NA	NA	ME10_427	Ecuador	Napo	Hollin	-0.968518	-77.7545	8.9906	SAMN55978194	SRR37435443
Hyalyris	lactea	lactea	NA	NA	NA	NA	NA	M6130	Colombia					7.3102	SAMN55978195	SRR37435432
Hypothyris	anastasia	acreana	no yellow band	NA	NA	NA	Tiger	2002-3408	Peru	Cuzco	Chontachaca (avant Pilcopata)	-13.05	-71.565	9.893	SAMN55971542	SRR37424750
Hypothyris	anastasia	acreana	no yellow band	NA	NA	NA	Tiger	2002-3263	Peru	Cuzco	Pilcopata	-12.9	-71.4	9.4428	SAMN55971543	SRR37424749
Hypothyris	anastasia	anastasina	no yellow band	NA	NA	NA	Tiger	2009-398	Peru	Ucayali	Casa de Anaconda, Caño de Chashuya	-8.1103	-74.5405	10.6997	SAMN55971544	SRR37424738
Hypothyris	anastasia	anastasina	no yellow band	NA	NA	NA	Tiger	2009-399	Peru	Ucayali	Casa de Anaconda, Caño de Chashuya	-8.1103	-74.5405	10.1584	SAMN55971545	SRR37424727
Hypothyris	anastasia	anastasina	no yellow band	NA	NA	NA	Tiger	MJ05-216	Peru	San Martin	Km, 6.5 Pongo, Barranquita	-6.29753	-76.2344	7.8422	SAMN55971546	SRR37424716
Hypothyris	anastasia	anastasina	no yellow band	NA	NA	NA	Tiger	MJ05-217	Peru	San Martin	Km, 6.5 Pongo, Barranquita	-6.29753	-76.2344	7.885	SAMN55971547	SRR37424705
Hypothyris	anastasia	anastasina	no yellow band	NA	NA	NA	Tiger	MJ05-218	Peru	San Martin	Km, 6.5 Pongo, Barranquita	-6.29753	-76.2344	9.8564	SAMN55971548	SRR37424696
Hypothyris	anastasia	anastasina	no yellow band	NA	NA	NA	Tiger	MJ05-161	Peru	San Martin	Km, 7.2, Pongo, Barranquita	-6.2868	-76.2317	8.2996	SAMN55971549	SRR37424695
Hypothyris	anastasia	anastasina	no yellow band	NA	NA	NA	Tiger	MJ07-278	Peru	San Martin	Km, 7.2, Pongo, Barranquita	-6.2868	-76.2317	8.7042	SAMN55971550	SRR37424694
Hypothyris	anastasia	anastasina	no yellow band	NA	NA	NA	Tiger	LdeS11-1718	Peru	San Martin	Km, 7.2, Pongo, Barranquita	-6.28675	-76.2317	8.471	SAMN55971551	SRR37424693
Hypothyris	anastasia	anastasina	no yellow band	NA	NA	NA	Tiger	2002-1281	Peru	San Martín	Km, 7.2, Pongo, Barranquita	-6.2868	-76.2317	10.254	SAMN55971552	SRR37424748
Hypothyris	anastasia	anastasina	no yellow band	NA	NA	NA	Tiger	2002-275	Peru	San Martín	Km, 7.2, Pongo, Barranquita	-6.2868	-76.2317	9.2204	SAMN55971553	SRR37424747
Hypothyris	anastasia	anastasina	no yellow band	NA	NA	NA	Tiger	2009-293	Peru	San Martín	Km, 7.2, Pongo, Barranquita	-6.2868	-76.2317	9.6537	SAMN55971554	SRR37424746
Hypothyris	anastasia	anastasina	no yellow band	NA	NA	NA	Tiger	LdeS11-1107	Peru	San Martin	Km6.3 Pongo , Barranquita	-6.2996	-76.2338	10.8	SAMN55971555	SRR37424745
Hypothyris	anastasia	bicolora	no yellow band	NA	NA	NA	Black	2023-0140	Ecuador	Napo	Casa de Lin	-0.938026	-77.8801	19.0169	SAMN55971556	SRR37424744
Hypothyris	anastasia	bicolora	no yellow band	NA	NA	NA	Black	2023-0057	Ecuador	Napo	Cavernas Templo de Ceremonias	-0.842688	-77.7795	17.6416	SAMN55971557	SRR37424743
Hypothyris	anastasia	bicolora	no yellow band	NA	NA	NA	Black	2023-0076	Ecuador	Napo	Cavernas Templo de Ceremonias	-0.842688	-77.7795	19.2401	SAMN55971558	SRR37424742
Hypothyris	anastasia	bicolora	no yellow band	NA	NA	NA	Black	2023-0116	Ecuador	Napo	Cavernas Templo de Ceremonias	-0.842688	-77.7795	16.0525	SAMN55971559	SRR37424741
Hypothyris	anastasia	bicolora	no yellow band	NA	NA	NA	Black	2023-0117	Ecuador	Napo	Cavernas Templo de Ceremonias	-0.842688	-77.7795	18.1168	SAMN55971560	SRR37424740
Hypothyris	anastasia	bicolora	no yellow band	NA	NA	NA	Black	2022-0501	Ecuador	Napo	Colonso Chalupas Entrance	-0.9933	-77.8132	8.3972	SAMN55971561	SRR37424739
Hypothyris	anastasia	bicolora	no yellow band	NA	NA	NA	Black	2023-0001	Ecuador	Napo	IKIAM	-0.9518	-77.8619	16.4329	SAMN55971562	SRR37424737
Hypothyris	anastasia	bicolora	no yellow band	NA	NA	NA	Black	CAM028001	Ecuador	Napo	Ikiam Mariposario	-0.9486	-77.8661	10.2377	SAMN55971563	SRR37424736
Hypothyris	anastasia	bicolora	no yellow band	NA	NA	NA	Black	CAM028009	Ecuador	Napo	Ikiam Mariposario	-0.9486	-77.8661	9.6071	SAMN55971564	SRR37424735
Hypothyris	anastasia	bicolora	no yellow band	NA	NA	NA	Black	CAM028036	Ecuador	Napo	Ikiam Mariposario	-0.9486	-77.8661	11.7306	SAMN55971565	SRR37424734
Hypothyris	anastasia	bicolora	no yellow band	NA	NA	NA	Black	2022-0299	Ecuador	Napo	IKIAM Trail	-0.9518	-77.8619	8.4546	SAMN55971566	SRR37424733
Hypothyris	anastasia	bicolora	no yellow band	NA	NA	NA	Black	2022-0385	Ecuador	Napo	IKIAM Trail	-0.9518	-77.8619	11.9997	SAMN55971567	SRR37424732
Hypothyris	anastasia	bicolora	no yellow band	NA	NA	NA	Black	CAM042657	Ecuador						SAMEA114211467	ERR14824400
Hypothyris	anastasia	bicolora	no yellow band	NA	NA	NA	Black	CAM070537	Ecuador	Napo	Río Pusuno	-1.02569	-77.6048		SAMEA114211479	ERR14875674
Hypothyris	anastasia	bicolora	no yellow band	NA	NA	NA	Black	CAM070538	Ecuador	Napo	Río Pusuno	-1.02569	-77.6048		SAMEA114211474	ERR14875675
Hypothyris	anastasia	bicolora	no yellow band	NA	NA	NA	Black	CAM070541	Ecuador	Napo	Río Pusuno	-1.02569	-77.6048		SAMEA114211478	ERR14824391
Hypothyris	anastasia	bicolora	no yellow band	NA	NA	NA	Black	CAM070583	Ecuador	Napo	Apuya 2.7km	-1.11557	-77.6048		SAMEA112696512	ERR14818099
Hypothyris	anastasia	bicolora	no yellow band	NA	NA	NA	Black	21N1331	Ecuador	Napo	Río Pusuno	-1.0157	-77.5975	11.9488	SAMN55971568	SRR37424731
Hypothyris	anastasia	bicolora	no yellow band	NA	NA	NA	Black	CAM071526	Ecuador	Napo	Suchipakari	-1.01941	-77.5979	17.5498	SAMN55971569	SRR37424730
Hypothyris	anastasia	bicolora	no yellow band	NA	NA	NA	Black	CAM071527	Ecuador	Napo	Suchipakari	-1.01941	-77.5979	17.9771	SAMN55971570	SRR37424729
Hypothyris	anastasia	bicolora	no yellow band	NA	NA	NA	Black	CAM071549	Ecuador	Napo	Suchipakari	-1.01941	-77.5979	15.8477	SAMN55971571	SRR37424728
Hypothyris	anastasia	honesta	yellow band	NA	NA	NA	Black	2022-0348	Ecuador	Sucumbios	Añangu	-0.5249	-76.3842	8.8953	SAMN55971572	SRR37424726
Hypothyris	anastasia	honesta	yellow band	NA	NA	NA	Black	2022-0350	Ecuador	Sucumbios	Añangu	-0.5249	-76.3842	10.3164	SAMN55971573	SRR37424725
Hypothyris	anastasia	honesta	yellow band	NA	NA	NA	Black	2022-0376	Ecuador	Sucumbios	Añangu	-0.5249	-76.3842	10.3574	SAMN55971574	SRR37424724
Hypothyris	anastasia	honesta	yellow band	NA	NA	NA	Black	2022-0377	Ecuador	Sucumbios	Añangu	-0.5249	-76.3842	9.9332	SAMN55971575	SRR37424723
Hypothyris	anastasia	honesta	yellow band	NA	NA	NA	Black	2022-0378	Ecuador	Sucumbios	Añangu	-0.5249	-76.3842	9.0173	SAMN55971576	SRR37424722
Hypothyris	anastasia	honesta	yellow band	NA	NA	NA	Black	CAM028089	Ecuador	Napo	Apuya Km2.7	-1.1156	-77.7783	11.6562	SAMN55971577	SRR37424721
Hypothyris	anastasia	honesta	yellow band	NA	NA	NA	Black	CAM028091	Ecuador	Napo	Apuya Km2.7	-1.1156	-77.7783	14.6749	SAMN55971578	SRR37424720
Hypothyris	anastasia	honesta	yellow band	NA	NA	NA	Black	CAM028072	Ecuador	Napo	Campococha	-1.0938	-77.5922	13.6068	SAMN55971579	SRR37424719
Hypothyris	anastasia	honesta	yellow band	NA	NA	NA	Black	21676	Ecuador	Orellana	Coca	-0.4643	-76.9828	1.1295	SAMN55971580	SRR37424718
Hypothyris	anastasia	honesta	yellow band	NA	NA	NA	Black	ME10-500	Ecuador	Napo	Hollin 2	-0.9294	-77.74	6.2879	SAMN55971581	SRR37424717
Hypothyris	anastasia	honesta	yellow band	NA	NA	NA	Black	E448	Ecuador	Napo	Jatun Sacha	-1.04	-77.36	9.0829	SAMN55971582	SRR37424715
Hypothyris	anastasia	honesta	yellow band	NA	NA	NA	Black	CAM028227	Ecuador	Napo	Pununo	-1.0228	-77.6715	12.4066	SAMN55971583	SRR37424714
Hypothyris	anastasia	honesta	yellow band	NA	NA	NA	Black	21721	Ecuador	Sucumbios	Ramiro Viteri, Panacocha	-0.42	-76.1	6.6962	SAMN55971584	SRR37424713
Hypothyris	anastasia	honesta	yellow band	NA	NA	NA	Black	21N1117	Ecuador	Napo	Río Pusuno	-1.0157	-77.5975	9.4636	SAMN55971585	SRR37424712
Hypothyris	anastasia	honesta	yellow band	NA	NA	NA	Black	21N1340	Ecuador	Napo	Río Pusuno	-1.0157	-77.5975	12.3354	SAMN55971586	SRR37424711
Hypothyris	anastasia	honesta	yellow band	NA	NA	NA	Black	CAM028286	Ecuador	Napo	Río Pusuno	-1.0157	-77.5975	8.3961	SAMN55971587	SRR37424710
Hypothyris	anastasia	honesta	yellow band	NA	NA	NA	Black	21N1232	Ecuador	Napo	San Pedro de Arajuno	-1.0747	-77.5858	10.9749	SAMN55971588	SRR37424709
Hypothyris	anastasia	honesta	yellow band	NA	NA	NA	Black	21N1320	Ecuador	Napo	Y de Misahualli	-1.033	-77.667	9.6	SAMN55971589	SRR37424708
Hypothyris	anastasia	honesta	yellow band	NA	NA	NA	Black	Mon_2012_258	Ecuador	Orellana	Yasuni	-1.0833	-75.9167		SAMN55971590	SRR37424707
Hypothyris	anastasia	honesta	yellow band	NA	NA	NA	Black	SM_11_113	Ecuador	Orellana	Yasuni	-1.0833	-75.9167	14.6748	SAMN55971591	SRR37424706
Hypothyris	anastasia	honesta	yellow band	NA	NA	NA	Black	SM_11_51	Ecuador	Orellana	Yasuni	-1.0833	-75.9167	13.594	SAMN55971592	SRR37424704
Hypothyris	anastasia	honesta	yellow band	NA	NA	NA	Black	SM_11_60	Ecuador	Orellana	Yasuni	-1.0833	-75.9167	12.6938	SAMN55971593	SRR37424703
Hypothyris	anastasia	honesta	yellow band	NA	NA	NA	Black	SM_11_64	Ecuador	Orellana	Yasuni	-1.0833	-75.9167	17.7859	SAMN55971594	SRR37424702
Hypothyris	anastasia	honesta	yellow band	NA	NA	NA	Black	SM_11_80	Ecuador	Orellana	Yasuni	-1.0833	-75.9167	9.7222	SAMN55971595	SRR37424701
Hypothyris	anastasia	honesta	yellow band	NA	NA	NA	Black	SM_11_81	Ecuador	Orellana	Yasuni	-1.0833	-75.9167	10.0267	SAMN55971596	SRR37424700
Hypothyris	anastasia	honesta	yellow band	NA	NA	NA	Black	SM_11_89	Ecuador	Orellana	Yasuni	-1.0833	-75.9167	9.3792	SAMN55971597	SRR37424699
Hypothyris	anastasia	intermediate	intermediate	NA	NA	NA	Black	2022-0505	Ecuador	Napo	Apuya	-0.9934	-77.8133	8.6227	SAMN55971598	SRR37424698
Hypothyris	anastasia	intermediate	intermediate	NA	NA	NA	Black	2022-0515	Ecuador	Napo	IKIAM Trail	-0.9518	-77.8619	9.1886	SAMN55971599	SRR37391336	ONT data - SRR37391337	Reference genome sample
Hypothyris	cantobrica	cantobrica	yellow band	NA	NA	NA	Single band	2002-3511	Peru	Madre de Dios	Mazuko	-13.0926	-70.3688	4.7591	SAMN55978196	SRR37435418
Hypothyris	cantobrica	ssp._n.	yellow band	NA	NA	NA	Single band	2002-1553	Peru	San Martín	Km, 5, Shapaja, Chazuta	-6.59898	-76.2197	5.3093	SAMN55978197	SRR37435410
Hypothyris	euclea	callanga	no yellow band	NA	NA	NA	Single band	2002-3505	Peru	Madre de Dios	Mazuko	-13.0926	-70.3688	10.4918	SAMN55978198	SRR37435409
Hypothyris	euclea	callanga	no yellow band	NA	NA	NA	Single band	2002-3506	Peru	Madre de Dios	Mazuko	-13.0926	-70.3688	7.8948	SAMN55978199	SRR37435408
Hypothyris	fluonia	pardalina	yellow band	NA	NA	NA	Tiger	2002-276	Peru	San Martín	Km, 7.2, Pongo, Barranquita	-6.28675	-76.2317	10.9763	SAMN55978200	SRR37435426
Hypothyris	fluonia	seminigra	yellow band	NA	NA	NA	Single band	2002-3276	Peru	San Martín	Km, 7.2, Pongo, Barranquita	-6.2868	-76.2317	10.4638	SAMN55978201	SRR37435425
Hypothyris	lycaste	lycaste	NA	NA	NA	NA	Partial	CAM008973	Panama	Darién	Rio Piñas campsite	9.83178	10.0246	8.2537	SAMN55978202	SRR37435424
Hypothyris	lycaste	lycaste	NA	NA	NA	NA	Partial	CAM009024	Panama	Darién	Rio Piñas campsite	9.83178	10.0246	11.0957	SAMN55978203	SRR37435442
Hypothyris	mamercus	mamercus	yellow band	NA	NA	NA	Black	2022-0196	Ecuador	Napo	Apuya	-0.9934	-77.8133	8.2791	SAMN55978204	SRR37435441
Hypothyris	mamercus	mamercus	yellow band	NA	NA	NA	Black	2022-0197	Ecuador	Napo	Apuya	-0.9934	-77.8133	9.7313	SAMN55978205	SRR37435440
Hypothyris	mamercus	mamercus	yellow band	NA	NA	NA	Black	2022-0291	Ecuador	Napo	Apuya	-0.9934	-77.8133	9.2331	SAMN55978206	SRR37435439
Hypothyris	mamercus	polmymnides	yellow band	NA	NA	NA	Tiger	M3773	Colombia	Boyacá	Santa María	-4.86663	-73.258	10.1793	SAMN55978207	SRR37435438
Hypothyris	mansuetus	mansuetus	yellow band	NA	NA	NA	Tiger	2005-305	Peru	Loreto	Pongo del Río Pauya, PNCAZ	-7.40528	-75.8197	12.9408	SAMN55978208	SRR37435437
Hypothyris	mansuetus	mansuetus	yellow band	NA	NA	NA	Tiger	2005-306	Peru	Loreto	Pongo del Río Pauya, PNCAZ	-7.40528	-75.8197	8.3882	SAMN55978209	SRR37435436
Hypothyris	mansuetus	mansuetus	yellow band	NA	NA	NA	Tiger	2004-131	Peru	Ucayali	Río Previsto suspension bridge, 8 km W of El Boquerón del Padre Abad	-9.1036	-75.7411	10.5012	SAMN55978210	SRR37435435
Hypothyris	mansuetus	meterus	no yellow band	NA	NA	NA	Black	2002-424	Peru	San Martín	Km, 28, Tarapoto, Yurimaguas	-6.40833	-76.325	8.5237	SAMN55978211	SRR37435434
Hypothyris	mansuetus	meterus	no yellow band	NA	NA	NA	Black	2002-1635	Peru	San Martín	Puente Serranoyacu	-5.67544	-77.6746	2.0016	SAMN55978212	SRR37435433
Hypothyris	mansuetus	meterus	no yellow band	NA	NA	NA	Black	2002-658	Peru	San Martín	Puente Serranoyacu	-5.67544	-77.6746	6.6735	SAMN55978213	SRR37435431
Hypothyris	moebiusi	moebiusi	yellow band	NA	NA	NA	Black	CAM028269	Ecuador	Napo	Rio Pusuno	-1.01567	-77.5975		SAMN55979412	SRR37382831
Hypothyris	moebiusi	moebiusi	yellow band	NA	NA	NA	Black	CAM028273	Ecuador	Napo	Rio Pusuno	-1.01567	-77.5975		SAMN55979413	SRR37382830
Hypothyris	moebiusi	moebiusi	yellow band	NA	NA	NA	Black	CAM042132	Ecuador	Napo	Rio Pusuno	-1.01567	-77.5975		SAMN55979414	SRR37382829
Hypothyris	semifulva	meteroides	no yellow band	NA	NA	NA	Black	2004-114	Peru	Ucayali	Río Previsto suspension bridge, 8 km W of El Boquerón del Padre Abad	-9.1036	-75.7411	8.0778	SAMN55978214	SRR37435430
Hypothyris	semifulva	meteroides	no yellow band	NA	NA	NA	Black	2004-115	Peru	Ucayali	Río Previsto suspension bridge, 8 km W of El Boquerón del Padre Abad	-9.1036	-75.7411	10.4896	SAMN55978215	SRR37435429
Hypothyris	semifulva	pallisteri	yellow band	NA	NA	NA	Black	2005-195	Peru	Loreto	Boca de Ushpayacu, PNCAZ	-7.0944	-75.8583	8.1821	SAMN55978216	SRR37435428
Hypothyris	semifulva	pallisteri	yellow band	NA	NA	NA	Black	2005-352	Peru	Loreto	Cerro de Mira Culo, PNCAZ	-7.4533	-75.8378	8.4132	SAMN55978217	SRR37435427
Hypothyris	semifulva	pallisteri	yellow band	NA	NA	NA	Black	2005-101	Peru	Loreto	Quebrada Paco, PNCAZ	-7.1636	-75.6892	8.7178	SAMN55978218	SRR37435423
Hypothyris	semifulva	satura	yellow band	NA	NA	NA	Single band	2022-0522	Ecuador	Sucumbios	Añangu	-0.5249	-76.3842	3.0187	SAMN55978219	SRR37435422
Hypothyris	semifulva	satura	yellow band	NA	NA	NA	Single band	2022-0523	Ecuador	Sucumbios	Añangu	-0.5249	-76.3842	8.1783	SAMN55978220	SRR37435421
Hypothyris	semifulva	satura	yellow band	NA	NA	NA	Single band	2022-0357	Ecuador	Loreto	Cerro de Mira Culo, PNCAZ	-7.4533	-75.8378	8.188	SAMN55978221	SRR37435420
Hypothyris	semifulva	semifulva	no yellow band	NA	NA	NA	Black	E347	Ecuador	Azuay	Communidad Shuar Mirador, 70 km E of Macas (Macas to Puyo road)	-1.8	-77.8667	12.4804	SAMN55978222	SRR37435419
Hypothyris	semifulva	semifulva	no yellow band	NA	NA	NA	Black	E351	Ecuador	Azuay	Communidad Shuar Mirador, 70 km E of Macas (Macas to Puyo road)	-1.8	-77.8667	14.3193	SAMN55978223	SRR37435417
Hypothyris	semifulva	semifulva	no yellow band	NA	NA	NA	Black	E354	Peru	Azuay	Communidad Shuar Mirador, 70 km E of Macas (Macas to Puyo road)	-1.8	-77.8667	8.8201	SAMN55978224	SRR37435416
Hypothyris	sp._nov.	sp._nov.	no yellow band	NA	NA	NA	Black	LdeS11-2585	Peru	San Martín	Km14 Tarapoto , Yurimaguas	-6.4568	-76.3092	9.3202	SAMN55978225	SRR37435415
Hypothyris	sp._nov.	sp._nov.	no yellow band	NA	NA	NA	Black	2002-384	Peru	San Martín	La Antena, Km, 16, Tarapoto, Yurimaguas	-6.455	-76.2983	8.3421	SAMN55978226	SRR37435414
Hypothyris	sp._nov.	sp._nov.	no yellow band	NA	NA	NA	Black	2002-385	Peru	San Martín	La Antena, Km, 16, Tarapoto, Yurimaguas	-6.455	-76.2983	8.4782	SAMN55978227	SRR37435413
Mechanitis	messenoides	deceptus	no yellow band	NA	Intermediate	Little Orange	Intermediate	20308	Ecuador	Orellana	Añangu	-0.521405	-76.3958	11.7331	SAMEA117930546	ERS23920499
Mechanitis	messenoides	deceptus	no yellow band	NA	Intermediate	Little Orange	Tiger	M1360	Colombia	Meta	Buenavista	-4.16599	-73.6824	12.7963	SAMEA117930561	ERS23920514
Mechanitis	messenoides	deceptus	no yellow band	NA	Little Orange	Little Orange	Tiger	M1532	Colombia	Meta	Buenavista	-4.16599	-73.6824	12.0195	SAMEA117930562	ERS23920515
Mechanitis	messenoides	deceptus	no yellow band	NA	Little Orange	Little Orange	Missing	CAM028071	Ecuador	Napo	Campococha	-0.913968	-77.332	8.02369	SAMEA117930528	ERS23920481
Mechanitis	messenoides	deceptus	no yellow band	NA	Little Orange	Little Orange	Missing	CAM028035	Ecuador	Napo	Ikiam Mariposario	-0.9486	-77.8661	8.7215	SAMEA117930527	ERS23920480
Mechanitis	messenoides	deceptus	no yellow band	NA	Little Orange	Little Orange	Missing	CAM028011	Ecuador	Napo	IKIAM near Campus	-0.94789	-77.8625	9.24937	SAMEA117930526	ERS23920479
Mechanitis	messenoides	deceptus	no yellow band	NA	Little Orange	Little Orange	Tiger	CAM042106	Ecuador	Morona Santiago	Puerto Morona	-2.88223	-77.6861	9.39796	SAMEA117930540	ERS23920493
Mechanitis	messenoides	deceptus	no yellow band	NA	Little Orange	Little Orange	Tiger	CAM042113	Ecuador	Morona Santiago	Puerto Morona	-2.88223	-77.6861	10.5136	SAMEA117930541	ERS23920494
Mechanitis	messenoides	deceptus	no yellow band	NA	Little Orange	Intermediate	Intermediate	CAM042049	Ecuador	Napo	Tena	-0.993443	-77.8128	8.89411	SAMEA117930538	ERS23920491
Mechanitis	messenoides	deceptus	no yellow band	NA	Little Orange	Little Orange	Tiger	CAM042058	Ecuador	Napo	Tena	-0.993443	-77.8128	9.99373	SAMEA117930539	ERS23920492
Mechanitis	messenoides	deceptus	no yellow band	NA	Little Orange	Little Orange	Tiger	CAM042135	Ecuador	Napo	Tena	-0.993443	-77.8128	9.45539	SAMEA117930542	ERS23920495
Mechanitis	messenoides	deceptus	no yellow band	NA	Intermediate	Little Orange	Tiger	CAM042157	Ecuador	Napo	Tena	-0.993443	-77.8128	13.2177	SAMEA117930543	ERS23920496
Mechanitis	messenoides	deceptus	no yellow band	NA	Little Orange	Little Orange	Tiger	CAM042158	Ecuador	Napo	Tena	-0.993443	-77.8128	9.74169	SAMEA117930544	ERS23920497
Mechanitis	messenoides	deceptus	no yellow band	NA	Little Orange	Little Orange	Tiger	CAM042161	Ecuador	Napo	Tena	-0.993443	-77.8128	7.3657	SAMEA117930545	ERS23920498
Mechanitis	messenoides	deceptus	no yellow band	NA	Intermediate	Little Orange	Tiger	CAM077080	Colombia	Putumayo	Mocoa	-1.14749	-76.648	43.3148	SAMEA112329131	ERS14440041
Mechanitis	messenoides	deceptus	MISSING	NA	Missing	Missing	Missing	CAM028301	Ecuador	Napo	Río Pusuno	-0.948431	-77.5944	13.3428	SAMEA117930532	ERS23920485
Mechanitis	messenoides	deceptus	MISSING	NA	Missing	Missing	Missing	CAM028302	Ecuador	Napo	Río Pusuno	-0.948431	-77.5944	10.8324	SAMEA117930533	ERS23920486
Mechanitis	messenoides	deceptus	no yellow band	NA	Little Orange	Little Orange	Missing	CAM028200	Ecuador	Napo	Río Pusuno	-0.948431	-77.5944	10.3624	SAMEA117930529	ERS23920482
Mechanitis	messenoides	deceptus	no yellow band	NA	Little Orange	Little Orange	Missing	CAM028201	Ecuador	Napo	Río Pusuno	-0.948431	-77.5944	11.6094	SAMEA117930530	ERS23920483
Mechanitis	messenoides	deceptus	no yellow band	NA	A lot of orange	Little Orange	Missing	CAM028300	Ecuador	Napo	Río Pusuno	-0.948431	-77.5944	13.6342	SAMEA117930531	ERS23920484
Mechanitis	messenoides	deceptus	MISSING	NA	Missing	Missing	Missing	CAM028303	Ecuador	Napo	Río Pusuno	-0.948431	-77.5944	9.03859	SAMEA117930534	ERS23920487
Mechanitis	messenoides	deceptus	no yellow band	NA	Little Orange	Little Orange	Missing	CAM028330	Ecuador	Napo	Via Tena, Nuevo Angosta Km2.7	-0.95018	-77.8656	7.55208	SAMEA117930537	ERS23920490
Mechanitis	messenoides	deceptus	no yellow band	NA	Intermediate	Intermediate	Tiger	Mon_2011_124	Ecuador	Orellana	Yasuni	-0.568087	-75.7582	15.133	SAMEA117930547	ERS23920500
Mechanitis	messenoides	deceptus	no yellow band	NA	A lot of orange	Intermediate	Black	Mon_2011_139	Ecuador	Orellana	Yasuni	-0.568087	-75.7582	14.2405	SAMEA117930548	ERS23920501
Mechanitis	messenoides	deceptus	no yellow band	NA	A lot of orange	Little Orange	Intermediate	Mon_2011_195	Ecuador	Orellana	Yasuni	-0.568087	-75.7582	14.7891	SAMEA117930549	ERS23920502
Mechanitis	messenoides	deceptus	no yellow band	NA	Intermediate	Little Orange	Intermediate	Mon_2011_40	Ecuador	Orellana	Yasuni	-0.568087	-75.7582	13.3883	SAMEA117930550	ERS23920503
Mechanitis	messenoides	deceptus	no yellow band	NA	Intermediate	A lot of orange	Tiger	Mon_2012_120	Ecuador	Orellana	Yasuni	-0.568087	-75.7582	11.9367	SAMEA117930551	ERS23920504
Mechanitis	messenoides	deceptus	no yellow band	NA	A lot of orange	Little Orange	Intermediate	Mon_2012_134	Ecuador	Orellana	Yasuni	-0.568087	-75.7582	10.3814	SAMEA117930552	ERS23920505
Mechanitis	messenoides	deceptus	no yellow band	NA	A lot of orange	Little Orange	Intermediate	Mon_2012_146	Ecuador	Orellana	Yasuni	-0.568087	-75.7582	19.084	SAMEA117930553	ERS23920506
Mechanitis	messenoides	deceptus	no yellow band	NA	A lot of orange	Little Orange	Tiger	Mon_2012_147	Ecuador	Orellana	Yasuni	-0.568087	-75.7582	9.90366	SAMEA117930554	ERS23920507
Mechanitis	messenoides	deceptus	no yellow band	NA	A lot of orange	Intermediate	Intermediate	Mon_2012_198	Ecuador	Orellana	Yasuni	-0.568087	-75.7582	17.194	SAMEA117930555	ERS23920508
Mechanitis	messenoides	deceptus	no yellow band	NA	A lot of orange	Intermediate	Intermediate	Mon_2012_243	Ecuador	Orellana	Yasuni	-0.568087	-75.7582	16.2453	SAMEA117930556	ERS23920509
Mechanitis	messenoides	deceptus	no yellow band	NA	Little Orange	Intermediate	Tiger	Mon_2012_306	Ecuador	Orellana	Yasuni	-0.568087	-75.7582	14.1711	SAMEA117930557	ERS23920510
Mechanitis	messenoides	deceptus	no yellow band	NA	A lot of orange	Little Orange	Tiger	Mon_2012_316	Ecuador	Orellana	Yasuni	-0.568087	-75.7582	11.6924	SAMEA117930558	ERS23920511
Mechanitis	messenoides	deceptus	no yellow band	NA	Intermediate	Little Orange	Tiger	Mon_2012_38	Ecuador	Orellana	Yasuni	-0.568087	-75.7582	13.3691	SAMEA117930559	ERS23920512
Mechanitis	messenoides	deceptus	no yellow band	NA	Intermediate	Intermediate	Tiger	Mon_2012_88	Ecuador	Orellana	Yasuni	-0.568087	-75.7582	15.2826	SAMEA117930560	ERS23920513
Mechanitis	messenoides	deceptus	no yellow band	NA	A lot of orange	Little Orange	Missing	CAM028325	Ecuador	Napo	Yutzupino 6.3 km	-1.0545	-77.8209	13.9996	SAMEA117930535	ERS23920488
Mechanitis	messenoides	deceptus	no yellow band	NA	Intermediate	Little Orange	Missing	CAM028326	Ecuador	Napo	Yutzupino 6.3 km	-1.0545	-77.8209	11.6425	SAMEA117930536	ERS23920489
Mechanitis	messenoides	messenoides	yellow band	NA	Intermediate	Intermediate	Intermediate	20290	Ecuador	Orellana	Añangu	-0.521405	-76.3958	8.03518	SAMEA117930569	ERS23920522
Mechanitis	messenoides	messenoides	yellow band	NA	Little Orange	Little Orange	Tiger	M1536	Colombia	Meta	Buenavista	-4.16599	-73.6824	10.1874	SAMEA117930584	ERS23920537
Mechanitis	messenoides	messenoides	yellow band	NA	Intermediate	Little Orange	Tiger	M4280	Colombia	Putumayo	Campucana	-1.20407	-76.7096	13.4664	SAMEA117930593	ERS23920546
Mechanitis	messenoides	messenoides	yellow band	NA	Intermediate	Little Orange	Tiger	M3021	Colombia	Caquetá	Guayabal (San Vicente del Caguan)	-2.69674	-74.8826	14.6047	SAMEA117930585	ERS23920538
Mechanitis	messenoides	messenoides	yellow band	NA	Little Orange	Little Orange	Tiger	M3022	Colombia	Caquetá	Guayabal (San Vicente del Caguan)	-2.69674	-74.8826	14.4173	SAMEA117930586	ERS23920539
Mechanitis	messenoides	messenoides	yellow band	NA	Little Orange	Little Orange	Tiger	M3038	Colombia	Caquetá	Guayabal (San Vicente del Caguan)	-2.69674	-74.8826	16.3811	SAMEA117930587	ERS23920540
Mechanitis	messenoides	messenoides	yellow band	NA	Intermediate	Little Orange	Tiger	M3838	Colombia	Meta	Lejanias Vereda Naranjal	-3.52771	-74.0225	12.7595	SAMEA117930591	ERS23920544
Mechanitis	messenoides	messenoides	yellow band	NA	A lot of orange	A lot of orange	Intermediate	CAM077001	Colombia	Putumayo	Mocoa	-1.14749	-76.648	25.4381	SAMEA112329044	ERS14439954
Mechanitis	messenoides	messenoides	yellow band	NA	A lot of orange	Little Orange	Tiger	CAM077002	Colombia	Putumayo	Mocoa	-1.14749	-76.648	33.5813	SAMEA112329047	ERS14439957
Mechanitis	messenoides	messenoides	yellow band	NA	Little Orange	Little Orange	Tiger	CAM077011	Colombia	Putumayo	Mocoa	-1.14749	-76.648	28.5209	SAMEA112329050	ERS14439960
Mechanitis	messenoides	messenoides	yellow band	NA	Intermediate	Intermediate	Tiger	CAM077014	Colombia	Putumayo	Mocoa	-1.14749	-76.648	33.3536	SAMEA112329053	ERS14439963
Mechanitis	messenoides	messenoides	yellow band	NA	Intermediate	Little Orange	Intermediate	CAM077045	Colombia	Putumayo	Mocoa	-1.14749	-76.648	33.8994	SAMEA112329095	ERS14440005
Mechanitis	messenoides	messenoides	yellow band	NA	Little Orange	Little Orange	Tiger	CAM077060	Colombia	Putumayo	Mocoa	-1.14749	-76.648	27.8923	SAMEA112329110	ERS14440020
Mechanitis	messenoides	messenoides	yellow band	NA	Intermediate	Little Orange	Tiger	CAM077061	Colombia	Putumayo	Mocoa	-1.14749	-76.648	32.6511	SAMEA112329113	ERS14440023
Mechanitis	messenoides	messenoides	yellow band	NA	Little Orange	Little Orange	Tiger	CAM077062	Colombia	Putumayo	Mocoa	-1.14749	-76.648	32.7446	SAMEA112329116	ERS14440026
Mechanitis	messenoides	messenoides	yellow band	NA	Intermediate	Little Orange	Tiger	CAM077063	Colombia	Putumayo	Mocoa	-1.14749	-76.648	25.2681	SAMEA112329119	ERS14440029
Mechanitis	messenoides	messenoides	yellow band	NA	A lot of orange	Intermediate	Intermediate	CAM077081	Colombia	Putumayo	Mocoa	-1.14749	-76.648	35.5861	SAMEA112329134	ERS14440044
Mechanitis	messenoides	messenoides	yellow band	NA	Little Orange	Little Orange	Tiger	CAM077082	Colombia	Putumayo	Mocoa	-1.14749	-76.648	31.14	SAMEA112329137	ERS14440047
Mechanitis	messenoides	messenoides	yellow band	NA	Intermediate	Intermediate	Intermediate	CAM077083	Colombia	Putumayo	Mocoa	-1.14749	-76.648	34.4739	SAMEA112329140	ERS14440050
Mechanitis	messenoides	messenoides	yellow band	NA	Intermediate	Little Orange	Tiger	CAM077084	Colombia	Putumayo	Mocoa	-1.14749	-76.648	36.8726	SAMEA112329143	ERS14440053
Mechanitis	messenoides	messenoides	yellow band	NA	Little Orange	Little Orange	Tiger	CAM077089	Colombia	Putumayo	Mocoa	-1.14749	-76.648	31.6728	SAMEA112329146	ERS14440056
Mechanitis	messenoides	messenoides	yellow band	NA	Little Orange	Little Orange	Tiger	CAM077090	Colombia	Putumayo	Mocoa	-1.14749	-76.648	32.9477	SAMEA112329149	ERS14440059
Mechanitis	messenoides	messenoides	yellow band	NA	Little Orange	A lot of orange	Tiger	CAM077091	Colombia	Putumayo	Mocoa	-1.14749	-76.648	42.212	SAMEA112329152	ERS14440062
Mechanitis	messenoides	messenoides	yellow band	NA	Intermediate	Intermediate	Intermediate	CAM077092	Colombia	Putumayo	Mocoa	-1.14749	-76.648	37.6697	SAMEA112329155	ERS14440065
Mechanitis	messenoides	messenoides	yellow band	NA	Little Orange	Little Orange	Tiger	CAM077093	Colombia	Putumayo	Mocoa	-1.14749	-76.648	31.1642	SAMEA112329158	ERS14440068
Mechanitis	messenoides	messenoides	yellow band	NA	Little Orange	Intermediate	Tiger	CAM077094	Colombia	Putumayo	Mocoa	-1.14749	-76.648	31.0319	SAMEA112329161	ERS14440071
Mechanitis	messenoides	messenoides	yellow band	NA	Little Orange	Little Orange	Tiger	M1432	Colombia	Caquetá	Paraiso	-1.74735	-75.6886	11.1181	SAMEA117930582	ERS23920535
Mechanitis	messenoides	messenoides	yellow band	NA	Little Orange	Little Orange	Tiger	M1436	Colombia	Caquetá	Paraiso	-1.74735	-75.6886	11.6273	SAMEA117930583	ERS23920536
Mechanitis	messenoides	messenoides	yellow band	NA	Little Orange	Little Orange	Tiger	M3808	Colombia	Boyacá	Santa María	-4.85784	-73.2617	11.9104	SAMEA117930590	ERS23920543
Mechanitis	messenoides	messenoides	yellow band	NA	Intermediate	Little Orange	Tiger	M1021	Colombia	Caquetá	Sucre	-1.78682	-75.653	11.3973	SAMEA117930580	ERS23920533
Mechanitis	messenoides	messenoides	yellow band	NA	Little Orange	Little Orange	Tiger	M1022	Colombia	Caquetá	Sucre	-1.78682	-75.653	12.2817	SAMEA117930581	ERS23920534
Mechanitis	messenoides	messenoides	yellow band	NA	Little Orange	Little Orange	Tiger	M406	Colombia	Caquetá	Sucre	-1.78682	-75.653	11.6658	SAMEA117930592	ERS23920545
Mechanitis	messenoides	messenoides	yellow band	NA	Intermediate	Little Orange	Tiger	M3703	Colombia	Caquetá	Sucre	-1.78682	-75.653	7.40638	SAMEA117930588	ERS23920541
Mechanitis	messenoides	messenoides	yellow band	NA	Intermediate	Little Orange	Tiger	M3741	Colombia	Caquetá	Sucre	-1.78682	-75.653	14.2672	SAMEA117930589	ERS23920542
Mechanitis	messenoides	messenoides	yellow band	NA	Intermediate	Little Orange	Tiger	Mon_2011_71	Ecuador	Orellana	Yasuni	-0.568087	-75.7582	13.9699	SAMEA117930570	ERS23920523
Mechanitis	messenoides	messenoides	yellow band	NA	A lot of orange	Little Orange	Tiger	Mon_2012_161	Ecuador	Orellana	Yasuni	-0.568087	-75.7582	10.9215	SAMEA117930571	ERS23920524
Mechanitis	messenoides	messenoides	yellow band	NA	A lot of orange	Little Orange	Intermediate	Mon_2012_220	Ecuador	Orellana	Yasuni	-0.568087	-75.7582	15.2761	SAMEA117930572	ERS23920525
Mechanitis	messenoides	messenoides	yellow band	NA	A lot of orange	A lot of orange	Intermediate	Mon_2012_232	Ecuador	Orellana	Yasuni	-0.568087	-75.7582	13.9605	SAMEA117930573	ERS23920526
Mechanitis	messenoides	messenoides	yellow band	NA	Intermediate	Intermediate	Black	Mon_2012_242	Ecuador	Orellana	Yasuni	-0.568087	-75.7582	14.9384	SAMEA117930574	ERS23920527
Mechanitis	messenoides	messenoides	yellow band	NA	A lot of orange	Little Orange	Black	Mon_2012_244	Ecuador	Orellana	Yasuni	-0.568087	-75.7582	14.7535	SAMEA117930575	ERS23920528
Mechanitis	messenoides	messenoides	yellow band	NA	Intermediate	A lot of orange	Intermediate	Mon_2012_25	Ecuador	Orellana	Yasuni	-0.568087	-75.7582	10.6436	SAMEA117930576	ERS23920529
Mechanitis	messenoides	messenoides	yellow band	NA	Intermediate	Little Orange	Intermediate	Mon_2012_55	Ecuador	Orellana	Yasuni	-0.568087	-75.7582	5.65088	SAMEA117930577	ERS23920530
Mechanitis	messenoides	messenoides	yellow band	NA	A lot of orange	Intermediate	Black	Mon_2012_90	Ecuador	Orellana	Yasuni	-0.568087	-75.7582	14.2619	SAMEA117930578	ERS23920531
Mechanitis	messenoides	messenoides	yellow band	NA	Intermediate	Little Orange	Tiger	Mon_2012_99	Ecuador	Orellana	Yasuni	-0.568087	-75.7582	15.419	SAMEA117930579	ERS23920532
Mechanitis	messenoides	messenoides/deceptus	intermediate	NA	Intermediate	Little Orange	Tiger	20293	Ecuador	Orellana	Añangu	-0.521405	-76.3958	11.33	SAMEA117930563	ERS23920516
Mechanitis	messenoides	messenoides/deceptus	intermediate	NA	Intermediate	Intermediate	Intermediate	20306	Ecuador	Orellana	Añangu	-0.521405	-76.3958	9.47186	SAMEA117930564	ERS23920517
Mechanitis	messenoides	messenoides/deceptus	intermediate	NA	Intermediate	Little Orange	Intermediate	20318	Ecuador	Orellana	Añangu	-0.521405	-76.3958	11.3197	SAMEA117930565	ERS23920518
Mechanitis	messenoides	messenoides/deceptus	intermediate	NA	Little Orange	Little Orange	Tiger	M4282	Colombia	Putumayo	Campucana	-1.20407	-76.7096	15.4296	SAMEA117930568	ERS23920521
Mechanitis	messenoides	messenoides/deceptus	intermediate	NA	Intermediate	Little Orange	Tiger	CAM077079	Colombia	Putumayo	Mocoa	-1.14749	-76.648	32.2813	SAMEA112329128	ERS14440038
Mechanitis	messenoides	messenoides/deceptus	intermediate	NA	A lot of orange	Intermediate	Tiger	Mon_2011_77	Ecuador	Orellana	Yasuni	-0.568087	-75.7582	13.1911	SAMEA117930566	ERS23920519
Mechanitis	messenoides	messenoides/deceptus	intermediate	NA	Little Orange	Little Orange	Intermediate	Mon_2012_219	Ecuador	Orellana	Yasuni	-0.568087	-75.7582	14.8432	SAMEA117930567	ERS23920520
Mechanitis	messenoides	phasianita	no yellow band	NA	Intermediate	Intermediate	Intermediate	2002-677	Peru	San Martin	Biodiversidad USM, Km, 19, Tarapoto, Yurimaguas	-6.46183	-76.2919	31.2007	SAMEA117930624	ERS23920577
Mechanitis	messenoides	phasianita	no yellow band	NA	Intermediate	Little Orange	Black	2002-28	Peru	San Martin	Boca Toma Río Shilcayo, Tarapoto	-6.45194	-76.3461	23.1842	SAMEA117930595	ERS23920548
Mechanitis	messenoides	phasianita	no yellow band	NA	A lot of orange	A lot of orange	Black	2004-273	Peru	San Martin	Bosque von Humboldt, INIA, Km, 86, Pucallpa, Tingo Maria	-8.83	-75.0578	26.7876	SAMEA117930612	ERS23920565
Mechanitis	messenoides	phasianita	no yellow band	NA	A lot of orange	A lot of orange	Black	2004-274	Peru	San Martin	Bosque von Humboldt, INIA, Km, 86, Pucallpa, Tingo Maria	-8.83	-75.0578	21.6303	SAMEA117930613	ERS23920566
Mechanitis	messenoides	phasianita	no yellow band	NA	Intermediate	A lot of orange	Black	2004-276	Peru	San Martin	Bosque von Humboldt, INIA, Km, 86, Pucallpa, Tingo Maria	-8.83	-75.0578	20.2584	SAMEA117930614	ERS23920567
Mechanitis	messenoides	phasianita	no yellow band	NA	Intermediate	Intermediate	Black	2004-306	Peru	San Martin	Bosque von Humboldt, INIA, Km, 86, Pucallpa, Tingo Maria	-8.83	-75.0578	24.0242	SAMEA117930615	ERS23920568
Mechanitis	messenoides	phasianita	no yellow band	NA	Intermediate	A lot of orange	Intermediate	2004-272	Peru	Ucayali	Bosque von Humboldt, INIA, Km, 86, Pucallpa, Tingo Maria	-8.83	-75.0578	21.1268	SAMEA117930611	ERS23920564
Mechanitis	messenoides	phasianita	no yellow band	NA	A lot of orange	Little Orange	Black	2005-381	Peru	San Martin	Cerro de Mira Culo, PNCAZ	-7.45333	-75.8378	25.6983	SAMN55978228	SRR37435412
Mechanitis	messenoides	phasianita	no yellow band	NA	A lot of orange	A lot of orange	Black	2004-542	Peru	San Martin	Km, 22, Nuevo Lima, La Perla del Ponacillo	-7.18222	-76.1811	22.9266	SAMEA117930617	ERS23920570
Mechanitis	messenoides	phasianita	no yellow band	NA	A lot of orange	Intermediate	Intermediate	2002-2077	Peru	San Martin	Km, 24, Yurimaguas, Tarapoto	-6.1025	-76.4544	27.2681	SAMEA117930594	ERS23920547
Mechanitis	messenoides	phasianita	no yellow band	NA	A lot of orange	Little Orange	Black	2002-476	Peru	San Martin	Km, 28, Tarapoto, Yurimaguas	-6.40833	-76.325	22.0403	SAMEA117930605	ERS23920558
Mechanitis	messenoides	phasianita	no yellow band	NA	A lot of orange	Little Orange	Black	2002-477	Peru	San Martin	Km, 28, Tarapoto, Yurimaguas	-6.40833	-76.325	30.6185	SAMEA117930623	ERS23920576
Mechanitis	messenoides	phasianita	no yellow band	NA	Intermediate	Little Orange	Black	2002-479	Peru	San Martin	Km, 28, Tarapoto, Yurimaguas	-6.40833	-76.325	19.8631	SAMEA117930607	ERS23920560
Mechanitis	messenoides	phasianita	no yellow band	NA	Intermediate	A lot of orange	Black	2002-1896	Peru	San Martin	Km, 30, Tarapoto, Yurimaguas	-6.62472	-76.4397	27.4076	SAMEA117930622	ERS23920575
Mechanitis	messenoides	phasianita	no yellow band	NA	Little Orange	Little Orange	Intermediate	2002-1895	Peru	San Martin	Km, 30, Tarapoto, Yurimaguas	-6.62472	-76.4397	25.5248	SAMEA117930602	ERS23920555
Mechanitis	messenoides	phasianita	intermediate	NA	Intermediate	A lot of orange	Intermediate	2002-1284	Peru	San Martin	Km, 7.2, Pongo, Barranquita	-6.2868	-76.2317	28.5735	SAMEA117930620	ERS23920573
Mechanitis	messenoides	phasianita	no yellow band	NA	Intermediate	A lot of orange	Intermediate	2002-1285	Peru	San Martin	Km, 7.2, Pongo, Barranquita	-6.2868	-76.2317	22.434	SAMEA117930597	ERS23920550
Mechanitis	messenoides	phasianita	no yellow band	NA	Intermediate	Intermediate	Intermediate	2002-1286	Peru	San Martin	Km, 7.2, Pongo, Barranquita	-6.2868	-76.2317	23.1892	SAMEA117930598	ERS23920551
Mechanitis	messenoides	phasianita	intermediate	NA	Intermediate	A lot of orange	Intermediate	2002-1288	Peru	San Martin	Km, 7.2, Pongo, Barranquita	-6.2868	-76.2317	21.6176	SAMEA117930599	ERS23920552
Mechanitis	messenoides	phasianita	no yellow band	NA	A lot of orange	A lot of orange	Black	2002-1289	Peru	San Martin	Km, 7.2, Pongo, Barranquita	-6.2868	-76.2317	25.3964	SAMEA117930600	ERS23920553
Mechanitis	messenoides	phasianita	no yellow band	NA	A lot of orange	Little Orange	Black	2002-1290	Peru	San Martin	Km, 7.2, Pongo, Barranquita	-6.2868	-76.2317	34.3459	SAMEA117930621	ERS23920574
Mechanitis	messenoides	phasianita	no yellow band	NA	Intermediate	A lot of orange	Black	2002-488	Peru	San Martin	Km, 7.2, Pongo, Barranquita	-6.2868	-76.2317	21.7714	SAMEA117930608	ERS23920561
Mechanitis	messenoides	phasianita	no yellow band	NA	Intermediate	A lot of orange	Black	mm14_0013	Peru	San Martin	Km, 7.2, Pongo, Barranquita	-6.28675	-76.2317	9.5481	SAMEA117930625	ERS23920578
Mechanitis	messenoides	phasianita	no yellow band	NA	A lot of orange	Little Orange	Black	2004-406	Peru	San Martin	La Antena, Km, 16, Tarapoto, Yurimaguas	-6.455	-76.2983	19.8915	SAMEA117930616	ERS23920569
Mechanitis	messenoides	phasianita	NA	NA	NA	NA	NA	2002-601	Peru	San Martin	NA	NA	NA	25.154	SAMEA117930609	ERS23920562
Mechanitis	messenoides	phasianita	no yellow band	NA	Intermediate	Little Orange	Tiger	2002-348	Peru	San Martin	Pongo de Caynarachi	-6.33528	-76.2542	30.6697	SAMN55978229	SRR37435411
Mechanitis	messenoides	phasianita	no yellow band	NA	A lot of orange	Little Orange	Black	mm14_0015	Peru	San Martin	TY km 20, tunnel	-6.48371	-76.3706	9.68505	SAMEA117930626	ERS23920579
Melinaea	idae	idae	yellow	Multiple spots	NA	NA	Partial	M4174	Colombia	Boyacá	El Carmen1, Otanche	-5.65858	-74.1815	8.4608	SAMEA117930687	ERS23920640
Melinaea	idae	idae	yellow	Multiple spots	NA	NA	Partial	M4172	Colombia	Boyacá	El Carmen1, Otanche	-5.65858	-74.1815	6.6902	SAMEA117930686	ERS23920639
Melinaea	idae	idae	yellow	Multiple spots	NA	NA	Partial	M5620	Colombia	Boyacá	Potrero doña Blanca, Otanche	-5.65857	-74.1812	7.445	SAMEA117930688	ERS23920641
Melinaea	isocomma	isocomma	yellow	No Apex Spot	NA	NA	Black	M4286	Colombia	Putumayo	Campucana	-1.20407	-76.7096	7.7152	SAMEA117930689	ERS23920642
Melinaea	isocomma	isocomma	yellow	No Apex Spot	NA	NA	Black	SAN25001766	Colombia	Antioquia?	Rio Negro	NA	NA	6.6374	SAMEA114222960	ERS16205815
Melinaea	isocomma	isocomma	yellow	No Apex Spot	NA	NA	Black	SAN25001769	Colombia	Antioquia?	Rio Negro	NA	NA	4.9249	SAMEA114222958	ERS16205813
Melinaea	isocomma	simulator	no yellow band	No Apex Spot	NA	NA	Black	CAM070923	Ecuador	Napo	Finca Narupa, Bridge	-0.725164	-77.7674	18.1649	SAMEA112696743	ERS14694298
Melinaea	isocomma	simulator	no yellow band	No Apex Spot	NA	NA	Black	CAM070960	Ecuador	Napo	Finca Narupa, Bridge	-0.725164	-77.7674	18.9921	SAMEA114211491	ERS16192176
Melinaea	isocomma	simulator	no yellow band	No Apex Spot	NA	NA	Black	CAM008155	Ecuador	Napo	Km 119 Baeza , Lago Agrio	-0.476	-77.8713	4.5544	SAMEA117930596	ERS23920549
Melinaea	isocomma	simulator	no yellow band	No Apex Spot	NA	NA	Black	CAM071523	Ecuador	Napo	Narupa birding	-0.730204	-77.7737	17.5753	SAMEA114211495	ERS16192180
Melinaea	isocomma	simulator	no yellow band	No Apex Spot	NA	NA	Black	CAM072002	Ecuador	Napo	Narupa birding	-0.730204	-77.7737	17.3327	SAMEA114394231	ERS16383294
Melinaea	isocomma	simulator	no yellow band	No Apex Spot	NA	NA	Black	CAM071351	Ecuador	Napo	Wildsumaco	-0.674639	-77.6089	18.2569	SAMEA114394229	ERS16383292
Melinaea	lilis	imitata	yellow spots	Multiple spots	NA	NA	Single band	McD_I02	Panama	Bocas del Toro	Palo Seco Forest Reserve	9.16044	-82.5181	10.8119	SAMEA117930694	ERS23920647
Melinaea	lilis	imitata	yellow spots	Multiple spots	NA	NA	Single band	McD_I03	Panama	Bocas del Toro	Palo Seco Forest Reserve	9.16044	-82.5181	10.4269	SAMEA117930695	ERS23920648
Melinaea	lilis	imitata	yellow spots	Multiple spots	NA	NA	Single band	McD_I04	Panama	Bocas del Toro	Palo Seco Forest Reserve	9.16044	-82.5181	12.0457	SAMEA117930696	ERS23920649
Melinaea	lilis	imitata	yellow spots	Multiple spots	NA	NA	Single band	McD_I01	Panama	Panamá Oeste Province	Palo Seco Forest Reserve	9.16044	-82.5181	10.225	SAMEA117930693	ERS23920646
Melinaea	lilis	parallelis	yellow spots	Multiple spots	NA	NA	Single band	CAM027255	Panama		Laguna San Carlo	8.62544	-80.0512	5.3262	SAMEA117930697	ERS23920650
Melinaea	lilis	parallelis	yellow spots	Multiple spots	NA	NA	Single band	McD_P01	Panama	Bocas del Toro	Palo Seco Forest Reserve	9.16044	-82.5181	12.5256	SAMEA117930698	ERS23920651
Melinaea	lilis	parallelis	yellow spots	Multiple spots	NA	NA	Single band	McD_P02	Panama	Bocas del Toro	Palo Seco Forest Reserve	9.16044	-82.5181	11.8399	SAMEA117930699	ERS23920652
Melinaea	lilis	parallelis	yellow spots	Multiple spots	NA	NA	Single band	McD_P03	Panama	Bocas del Toro	Palo Seco Forest Reserve	9.16044	-82.5181	11.8424	SAMEA117930700	ERS23920653
Melinaea	lilis	parallelis	yellow spots	Multiple spots	NA	NA	Single band	McD_P04	Panama	Bocas del Toro	Palo Seco Forest Reserve	9.16044	-82.5181	12.0235	SAMEA117930701	ERS23920654
Melinaea	ludovica	ludovica	yellow	Multiple spots	NA	NA	Partial	CAM009348	French Guiana	Saint, Laurent, du, Maroni	N. Wakapou, Maripausala	3.64374	-53.9954	5.4381	SAMEA117930702	ERS23920655
Melinaea	ludovica	ludovica	yellow	Multiple spots	NA	NA	Partial	M5553	Colombia	Amazonas	Puerto Nariño, Quebrada Aguas Rojas	3.78869	-70.3555	5.7854	SAMEA117930704	ERS23920657
Melinaea	ludovica	ludovica	yellow	Multiple spots	NA	NA	Partial	mm16_179	Peru	Loreto	Shucushyacu	-6.0259	-75.872	4.9574	SAMN55979415	SRR37382828
Melinaea	ludovica	ludovica	yellow	Multiple spots	NA	NA	Partial	mm17_007	Peru	Loreto	Shucushyacu	-6.0259	-75.872	8.0006	SAMEA117930703	ERS23920656
Melinaea	ludovica	paraiya	yellow	Multiple spots	NA	NA	Partial	CAM036594	Brazil	Mato Grosso do Sul?	Jureia	-24.4	-47	6.8609	SAMEA117930707	ERS23920660
Melinaea	ludovica	paraiya	yellow	Multiple spots	NA	NA	Partial	CAM036354	Brazil	Sao Paulo	Santa Lucia	-21.6848	-48.0902	5.5274	SAMEA117930706	ERS23920659
Melinaea	ludovica	paraiya	yellow	Multiple spots	NA	NA	Partial	CAM036282	Brazil	Bahia	Serra Bonita	-15.4067	-39.5485	10.0245	SAMEA117930705	ERS23920658
Melinaea	marsaeus	macaria	NA	NA	NA	NA	Black	20811	Ecuador	Napo	Añangu	-0.5287	-76.3948	12.0685	SAMEA117930718	ERS23920671
Melinaea	marsaeus	macaria	NA	NA	NA	NA	Black	21708	Ecuador	Orellana	Napo Wildlife Center	-0.523889	-76.44	12.2004	SAMEA117930714	ERS23920667
Melinaea	marsaeus	macaria	NA	NA	NA	NA	Black	21726	Ecuador	Orellana	Ramiro Viteri, Panacocha	-0.42	-76.1	12.7748	SAMEA117930715	ERS23920668
Melinaea	marsaeus	phasiana	NA	NA	NA	NA	Tiger	2009_157	Peru	Loreto	Boca de Ushpayacu, PNCAZ	-7.09444	-75.8583	21.1622	SAMN55640958	SRR37290351
Melinaea	marsaeus	phasiana	NA	NA	NA	NA	Tiger	2005-843	Peru	San Martín	Camp 2 on trail from Quebrada Yanayacu to Laguna del Mundo Perdido , PNCAZ	-6.77835	-75.8971	10.0449	SAMN55640959	SRR37290350
Melinaea	marsaeus	phasiana	NA	NA	NA	NA	Tiger	mm16_0292	Peru	San Martin	Chazuta	-6.95139	-76.2375	15.1555	SAMEA117930716	ERS23920669
Melinaea	marsaeus	phasiana	NA	NA	NA	NA	Tiger	mm16_0327	Peru	San Martin	Chazuta	-6.95139	-76.2375	12.6942	SAMEA117930717	ERS23920670
Melinaea	marsaeus	phasiana	NA	NA	NA	NA	Tiger	2002-152	Peru	San Martín	Chumia, Km, 14, Shapaja, Chazuta	-6.61583	-76.1861	10.998	SAMN55640960	SRR37290339
Melinaea	marsaeus	phasiana	NA	NA	NA	NA	Tiger	2002-154	Peru	San Martín	Chumia, Km, 14, Shapaja, Chazuta	-6.61583	-76.1861	14.7231	SAMN55640961	SRR37290328
Melinaea	marsaeus	phasiana	NA	NA	NA	NA	Tiger	2002-155	Peru	San Martín	Chumia, Km, 14, Shapaja, Chazuta	-6.61583	-76.1861	13.6074	SAMN55640962	SRR37290324
Melinaea	marsaeus	phasiana	NA	NA	NA	NA	Tiger	2002-151	Peru	San Martín	Chumia, Km, 14, Shapaja, Chazuta	-6.61583	-76.1861	15.2158	SAMN55640963	SRR37290323
Melinaea	marsaeus	phasiana	NA	NA	NA	NA	Tiger	2004_367	Peru	San Martín	Km, 15, Pongo, Barranquita	-6.29694	-76.1789	15.35	SAMN55640964	SRR37290322
Melinaea	marsaeus	phasiana	NA	NA	NA	NA	Tiger	2002-414	Peru	San Martín	Km, 28, Tarapoto, Yurimaguas	-6.40833	-76.325	13.3153	SAMN55640965	SRR37290321
Melinaea	marsaeus	phasiana	NA	NA	NA	NA	Tiger	2002_1348	Peru	San Martín	Km, 42, Tarapoto, Yurimaguas	-6.42483	-76.2504	10.4373	SAMN55640966	SRR37290320
Melinaea	marsaeus	phasiana	NA	NA	NA	NA	Tiger	2002-153	Peru	San Martín	Km, 5, Shapaja, Chazuta	-6.59898	-76.2197	14.2031	SAMN55640967	SRR37290319
Melinaea	marsaeus	phasiana	NA	NA	NA	NA	Tiger	2002_1942	Peru	San Martín	Km, 5, Shapaja, Chazuta	-6.59898	-76.2197	18.1142	SAMN55640968	SRR37290349
Melinaea	marsaeus	phasiana	NA	NA	NA	NA	Tiger	2002_2055	Peru	San Martín	Pongo de Caynarachi	-6.33528	-76.2542	11.0803	SAMN55640969	SRR37290348
Melinaea	marsaeus	phasiana	NA	NA	NA	NA	Tiger	2005-801	Peru	San Martín	Quebrada Yanayacu (Camp 1) to Camp 2 on trail to Laguna del Mundo Perdido, PNCAZ	-6.74876	-75.9398	5.7872	SAMN55640970	SRR37290347
Melinaea	marsaeus	phasiana	NA	NA	NA	NA	Tiger	2002_107	Peru	San Martín	Río Pucayaquillo	-6.58611	-76.2181	10.0352	SAMN55640971	SRR37290346
Melinaea	marsaeus	phasiana	NA	NA	NA	NA	Tiger	2002-108	Peru	San Martín	Río Pucayaquillo	-6.58611	-76.2181	19.5137	SAMN55640972	SRR37290345
Melinaea	marsaeus	phasiana	NA	NA	NA	NA	Tiger	2005-717	Peru	San Martín	Robashca to Quebrada Yanayacu, Camp 1, PNCAZ	-6.74073	-75.9818	14.8497	SAMN55640973	SRR37290344
Melinaea	marsaeus	phasiana	NA	NA	NA	NA	Tiger	2005-695	Peru	San Martín	Robashca, Puesto de Control 11, 2 km along trail, PNCAZ	-6.71056	-76.0333	2.3356	SAMN55640974	SRR37290343
Melinaea	marsaeus	phasiana	NA	NA	NA	NA	Tiger	2005-575	Peru	San Martín	Robashca, Puesto de Control 11, PNCAZ	-6.71056	-76.0333	2.7821	SAMN55640975	SRR37290342
Melinaea	marsaeus	phasiana	NA	NA	NA	NA	Tiger	2005-576	Peru	San Martín	Robashca, Puesto de Control 11, PNCAZ	-6.71056	-76.0333	16.559	SAMN55640976	SRR37290341
Melinaea	marsaeus	phasiana	NA	NA	NA	NA	Tiger	2005-573	Peru	San Martín	Robashca, Puesto de Control 11, PNCAZ	-6.71056	-76.0333	19.193	SAMN55640977	SRR37290340
Melinaea	marsaeus	phasiana	NA	NA	NA	NA	Tiger	2005-574	Peru	San Martín	Robashca, Puesto de Control 11, PNCAZ	-6.71056	-76.0333	14.7625	SAMN55640978	SRR37290338
Melinaea	marsaeus	rileyi	NA	NA	NA	NA	Black	2006-265	Peru	San Martín	El Huayabal, Navarro	-6.38743	-75.7178	13.6312	SAMN55640979	SRR37290337
Melinaea	marsaeus	rileyi	NA	NA	NA	NA	Black	2009_126	Peru	Loreto	Km, 103.1 Tarapoto, Yurimaguas, road to Micaela Bastida, 2.5 km in	-5.97172	-76.232	17.2723	SAMN55640980	SRR37290336
Melinaea	marsaeus	rileyi	NA	NA	NA	NA	Black	2009_239	Peru	Loreto	Km, 103.1 Tarapoto, Yurimaguas, road to Micaela Bastida, 2.5 km in	-5.97172	-76.232	27.284	SAMN55640981	SRR37290335
Melinaea	marsaeus	rileyi	NA	NA	NA	NA	Intermediate	mm16-0209	Peru	San Martin	Km, 7.2, Pongo, Barranquita	-6.2868	-76.2317	19.1037	SAMN55640982	SRR37290334
Melinaea	marsaeus	rileyi	NA	NA	NA	NA	Black	2002_2119	Peru	San Martín	Km, 7.2, Pongo, Barranquita	-6.2868	-76.2317	14.9692	SAMN55640983	SRR37290333
Melinaea	marsaeus	rileyi	NA	NA	NA	NA	Black	2002_233	Peru	San Martín	Km, 7.2, Pongo, Barranquita	-6.2868	-76.2317	16.0046	SAMN55640984	SRR37290332
Melinaea	marsaeus	rileyi	NA	NA	NA	NA	Intermediate	2002_234	Peru	San Martín	Km, 7.2, Pongo, Barranquita	-6.2868	-76.2317	16.1881	SAMN55640985	SRR37290331
Melinaea	marsaeus	rileyi	NA	NA	NA	NA	Black	2009_158	Peru	San Martín	Km, 7.2, Pongo, Barranquita	-6.2868	-76.2317	15.9944	SAMN55640986	SRR37290330
Melinaea	marsaeus	rileyi	NA	NA	NA	NA	Black	mm14-0135	Peru	Loreto	Micaela	-5.98369	-76.2201	15.8071	SAMN55640987	SRR37290329
Melinaea	marsaeus	rileyi	NA	NA	NA	NA	Black	mm16_0227	Peru	Loreto	Shucushyacu	-6.00671	-75.8897	12.8665	SAMEA117930719	ERS23920672
Melinaea	marsaeus	rileyi	NA	NA	NA	NA	Black	mm16_0326	Peru	Loreto	Shucushyacu	-6.00671	-75.8897	11.6843	SAMEA117930720	ERS23920673
Melinaea	marsaeus	rileyi	NA	NA	NA	NA	Intermediate	mm17-080	Peru	Loreto	Shucushyacu	-5.96336	-75.89	19.2106	SAMN55640988	SRR37290327
Melinaea	marsaeus	rileyi	NA	NA	NA	NA	Black	mm15-0193	Peru	Loreto	Shucushyacu	-5.96336	-75.89	16.2023	SAMN55640989	SRR37290326
Melinaea	marsaeus	rileyi	NA	NA	NA	NA	Intermediate	mm16-0125	Peru	Loreto	Shucushyacu	-5.96336	-75.89	26.9593	SAMN55640990	SRR37290325
Melinaea	menophilus	ernestoi	yellow band	No Spot	NA	NA	No black	M4284	Colombia	Putumayo	Campucana	-1.20407	-76.7096	16.4294	SAMEA117930724	ERS23920677
Melinaea	menophilus	ernestoi	yellow band	No Spot	NA	NA	Intermediate	M1399	Colombia	NA	NA	NA	NA	17.39	SAMN55640433	SRR37347248
Melinaea	menophilus	ernestoi	yellow band	No Spot	NA	NA	No black	M2983	Colombia	Caquetá	Q. Doraditas 1	-4.16599	-73.6824	14.9695	SAMEA117930722	ERS23920675
Melinaea	menophilus	ernestoi	yellow band	No Spot	NA	NA	No black	M1135	Colombia	Caquetá	Sucre	-1.78682	-75.653	13.6107	SAMEA117930721	ERS23920674
Melinaea	menophilus	ernestoi	yellow band	No Spot	NA	NA	No black	M408	Colombia	Caquetá	Sucre	-1.78682	-75.653	7.3806	SAMEA117930723	ERS23920676
Melinaea	menophilus	hicetas	no yellow band	Spot	NA	NA	Black	2005-149	Peru	Loreto	Boca de Ushpayacu, PNCAZ	-7.09444	-75.8583	9.6259	SAMEA117930618	ERS23920571
Melinaea	menophilus	hicetas	no yellow band	No Spot	NA	NA	Black	2005-150	Peru	Loreto	Boca de Ushpayacu, PNCAZ	-7.09444	-75.8583	12.8733	SAMEA117930619	ERS23920572
Melinaea	menophilus	hicetas	no yellow band	Spot	NA	NA	Black	2005_339	Peru	Loreto	Cerro de Mira Culo, PNCAZ	-7.45333	-75.8378	14.4884	SAMN55640434	SRR37347247
Melinaea	menophilus	hicetas	no yellow band	No Spot	NA	NA	Black	2002-1421	Peru	San Martín	Chumia, Km, 14, Shapaja, Chazuta	-6.61583	-76.1861	15.1587	SAMN55640435	SRR37347236
Melinaea	menophilus	hicetas	no yellow band	Spot	NA	NA	Black	2002-1262	Peru	San Martín	Km, 7.2, Pongo, Barranquita	-6.2868	-76.2317	17.6358	SAMN55640436	SRR37347225
Melinaea	menophilus	hicetas	no yellow band	Spot	NA	NA	Black	2002-1261	Peru	San Martín	Km, 7.2, Pongo, Barranquita	-6.2868	-76.2317	16.1503	SAMN55640437	SRR37347214
Melinaea	menophilus	hicetas	no yellow band	No Spot	NA	NA	Black	2005-232	Peru	Loreto	Pongo del Río Pauya, PNCAZ	-7.40528	-75.8197	15.3712	SAMN55640438	SRR37347209
Melinaea	menophilus	hicetas	no yellow band	No Spot	NA	NA	Black	2005-233	Peru	Loreto	Pongo del Río Pauya, PNCAZ	-7.40528	-75.8197	11.3296	SAMN55640439	SRR37347208
Melinaea	menophilus	hicetas	no yellow band	No Spot	NA	NA	Black	2005-234	Peru	Loreto	Pongo del Río Pauya, PNCAZ	-7.40528	-75.8197	15.8676	SAMN55640440	SRR37347207
Melinaea	menophilus	hicetas	no yellow band	No Spot	NA	NA	Black	2005-235	Peru	Loreto	Pongo del Río Pauya, PNCAZ	-7.40528	-75.8197	16.625	SAMN55640441	SRR37347206
Melinaea	menophilus	hicetas	no yellow band	No Spot	NA	NA	Black	2005-236	Peru	Loreto	Pongo del Río Pauya, PNCAZ	-7.40528	-75.8197	11.8869	SAMN55640442	SRR37347205
Melinaea	menophilus	hicetas	no yellow band	No Spot	NA	NA	Black	2005-500	Peru	Loreto	Quebrada Huacanqui, PNCAZ	-7.40347	-75.7697	11.7552	SAMN55640443	SRR37347246
Melinaea	menophilus	hicetas	no yellow band	No Spot	NA	NA	Black	2005-499	Peru	Loreto	Quebrada Huacanqui, PNCAZ	-7.40347	-75.7697	13.226	SAMN55640444	SRR37347245
Melinaea	menophilus	hicetas	no yellow band	No Spot	NA	NA	Black	2005-495	Peru	Loreto	Quebrada Huacanqui, PNCAZ	-7.40347	-75.7697	10.9308	SAMN55640445	SRR37347244
Melinaea	menophilus	hicetas	no yellow band	No Spot	NA	NA	Black	2005-496	Peru	Loreto	Quebrada Huacanqui, PNCAZ	-7.40347	-75.7697	13.8508	SAMN55640446	SRR37347243
Melinaea	menophilus	hicetas	no yellow band	No Spot	NA	NA	Black	2005-497	Peru	Loreto	Quebrada Huacanqui, PNCAZ	-7.40347	-75.7697	14.5485	SAMN55640447	SRR37347242
Melinaea	menophilus	hicetas	no yellow band	No Spot	NA	NA	Black	2005-498	Peru	Loreto	Quebrada Huacanqui, PNCAZ	-7.40347	-75.7697	15.3448	SAMN55640448	SRR37347241
Melinaea	menophilus	hicetas	no yellow band	No Spot	NA	NA	Black	2005-27	Peru	Loreto	Río Pauya/Río Cushabatay confluence, PNCAZ	-7.155	-75.7233	28.7413	SAMN55640449	SRR37347240
Melinaea	menophilus	hicetas	no yellow band	Spot	NA	NA	Black	mm16_0141	Peru	Loreto	Shucushyacu	-6.00671	-75.8897	14.168	SAMEA117930725	ERS23920678
Melinaea	menophilus	mediatrix	yellow	Apex Spot	NA	NA	Black	MJ09_4208	French Guiana	Régina	Les Nouragues, Inselberg	4.01106	-52.642	16.2108	SAMEA117930727	ERS23920680
Melinaea	menophilus	mediatrix	yellow	Apex Spot	NA	NA	Black	MJ09_4176	French Guiana	Régina	Les Nouragues, Saut Pararé	4.01106	-52.642	16.6196	SAMEA117930747	ERS23920700
Melinaea	menophilus	menophilus	yellow band	No Spot	NA	NA	Black	20234	Ecuador	Napo	Añangu	-0.5287	-76.3948	11.9872	SAMEA117930728	ERS23920681
Melinaea	menophilus	menophilus	yellow band	No Spot	NA	NA	Black	20252	Ecuador	Orellana	Napo Wildlife Center	-0.523889	-76.44	12.1415	SAMEA117930729	ERS23920682
Melinaea	menophilus	menophilus	yellow band	No Spot	NA	NA	Black	20302	Ecuador	Orellana	Napo Wildlife Center	-0.523889	-76.44	12.4143	SAMEA117930730	ERS23920683
Melinaea	menophilus	menophilus	yellow band	No Spot	NA	NA	Black	20336	Ecuador	Orellana	Napo Wildlife Center	-0.523889	-76.44	13.4255	SAMEA117930731	ERS23920684
Melinaea	menophilus	menophilus	yellow band	No Spot	NA	NA	Black	20730	Ecuador	Orellana	Napo Wildlife Center	-0.523889	-76.44	13.628	SAMEA117930732	ERS23920685
Melinaea	menophilus	menophilus	yellow band	No Spot	NA	NA	Intermediate	M447	Colombia	Caquetá	Sucre	-1.0833	-75.9167	9.1049	SAMEA117930733	ERS23920686
Melinaea	menophilus	mneme	yellow	Apex Spot	NA	NA	Black	MJ09_4199	French Guiana	Régina	Les Nouragues, Inselberg	4.01106	-52.642	15.5917	SAMEA117930748	ERS23920701
Melinaea	menophilus	mneme	yellow	Apex Spot	NA	NA	Black	MJ09_4179	French Guiana	Régina	Les Nouragues, Saut Pararé	4.01106	-52.642	18.3792	SAMEA117930726	ERS23920679
Melinaea	menophilus	mneme	yellow	Apex Spot	NA	NA	Black	CAM009349	French Guiana	Saint, Laurent, du, Maroni	N. Wakapou, Maripausala	3.64374	-53.9954	6.2818	SAMEA117930746	ERS23920699
Melinaea	menophilus	ssp	yellow band	No Spot	NA	NA	Black	2005-338	Peru	Loreto	Cerro de Mira Culo, PNCAZ	-7.45333	-75.8378	20.9725	SAMN55640450	SRR37347239
Melinaea	menophilus	ssp	yellow band	No Spot	NA	NA	Black	2002-1080	Peru	San Martín	Km, 5, Shapaja, Chazuta	-6.59898	-76.2197	17.5821	SAMN55640451	SRR37347238
Melinaea	menophilus	ssp	yellow band	Spot	NA	NA	Black	2002-1081	Peru	San Martín	Km, 5, Shapaja, Chazuta	-6.59898	-76.2197	13.9243	SAMN55640452	SRR37347237
Melinaea	menophilus	ssp	yellow band	Spot	NA	NA	Black	2002-1020	Peru	San Martín	Km, 8, Tarapoto, Yurimaguas	-6.46194	-76.3231	15.7467	SAMN55640453	SRR37347235
Melinaea	menophilus	ssp	yellow band	No Spot	NA	NA	Black	2002-1021	Peru	San Martín	Km, 8, Tarapoto, Yurimaguas	-6.46194	-76.3231	13.4403	SAMN55640454	SRR37347234
Melinaea	menophilus	ssp	yellow band	No Spot	NA	NA	Black	2002-1022	Peru	San Martín	Km, 8, Tarapoto, Yurimaguas	-6.46194	-76.3231	11.4362	SAMN55640455	SRR37347233
Melinaea	menophilus	ssp	yellow band	No Spot	NA	NA	Black	2002-1217	Peru	San Martín	Km, 8, Tarapoto, Yurimaguas	-6.46194	-76.3231	8.7207	SAMN55640456	SRR37347232
Melinaea	menophilus	ssp	yellow band	No Spot	NA	NA	Black	mm16_0324	Peru	San Martin	Moyobambo	-6.04219	-76.9675	12.639	SAMEA117930737	ERS23920690
Melinaea	menophilus	ssp	no yellow band	NA	NA	NA	Black	2005-226	Peru	Loreto	Pongo del Río Pauya, PNCAZ	-7.40528	-75.8197	19.7442	SAMN55640457	SRR37347231
Melinaea	menophilus	ssp	yellow band	No Spot	NA	NA	Black	2005-227	Peru	Loreto	Pongo del Río Pauya, PNCAZ	-7.40528	-75.8197	20.7205	SAMN55640458	SRR37347230
Melinaea	menophilus	ssp	yellow band	No Spot	NA	NA	Black	2005-228	Peru	Loreto	Pongo del Río Pauya, PNCAZ	-7.40528	-75.8197	16.9335	SAMN55640459	SRR37347229
Melinaea	menophilus	ssp	yellow band	No Spot	NA	NA	Black	2005-225	Peru	Loreto	Pongo del Río Pauya, PNCAZ	-7.40528	-75.8197	10.5149	SAMN55640460	SRR37347228
Melinaea	menophilus	ssp	yellow band	No Spot	NA	NA	Black	2005-224	Peru	Loreto	Pongo del Río Pauya, PNCAZ	-7.40528	-75.8197	22.4185	SAMN55640461	SRR37347227
Melinaea	menophilus	ssp	yellow band	No Spot	NA	NA	Black	2005-229	Peru	oreto	Pongo del Río Pauya, PNCAZ	-7.40528	-75.8197	25.0863	SAMN55640462	SRR37347226
Melinaea	menophilus	ssp	yellow band	No Spot	NA	NA	Black	2005-492	Peru	Loreto	Quebrada Huacanqui, PNCAZ	-7.40347	-75.7697	16.7709	SAMN55640463	SRR37347224
Melinaea	menophilus	ssp	yellow band	No Spot	NA	NA	Black	2005-493	Peru	Loreto	Quebrada Huacanqui, PNCAZ	-7.40347	-75.7697	15.1322	SAMN55640464	SRR37347223
Melinaea	menophilus	ssp	yellow band	No Spot	NA	NA	Black	2005-494	Peru	Loreto	Quebrada Huacanqui, PNCAZ	-7.40347	-75.7697	14.1486	SAMN55640465	SRR37347222
Melinaea	menophilus	ssp	yellow band	No Spot	NA	NA	Black	2005-491	Peru	Loreto	Quebrada Huacanqui, PNCAZ	-7.40347	-75.7697	25.3408	SAMN55640466	SRR37347221
Melinaea	menophilus	ssp	yellow band	No Spot	NA	NA	Black	2005-230	Peru	Loreto	Quebrada Huacanqui, PNCAZ	-7.40347	-75.7697	18.7243	SAMN55640467	SRR37347220
Melinaea	menophilus	ssp	yellow band	Spot	NA	NA	Black	2005-489	Peru	Loreto	Quebrada Huacanqui, PNCAZ	-7.40347	-75.7697	17.6549	SAMN55640468	SRR37347219
Melinaea	menophilus	ssp	yellow band	No Spot	NA	NA	Black	2005-490	Peru	Loreto	Quebrada Huacanqui, PNCAZ	-7.40347	-75.7697	15.5601	SAMN55640469	SRR37347218
Melinaea	menophilus	ssp	yellow band	No Spot	NA	NA	Black	2002-109	Peru	San Martín	Río Pucayaquillo	-6.58611	-76.2181	15.9927	SAMN55640470	SRR37347217
Melinaea	menophilus	ssp	yellow band	No Spot	NA	NA	Black	mm16-0313	Peru	San Martin	Rio Shilcayo	-6.45658	-76.3475	14.1862	SAMEA117930734	ERS23920687
Melinaea	menophilus	ssp	yellow band	No Spot	NA	NA	Black	mm16_0314	Peru	San Martin	Rio Shilcayo	-6.45658	-76.3475	14.0176	SAMEA117930735	ERS23920688
Melinaea	menophilus	ssp	yellow band	No Spot	NA	NA	Black	mm16_0317	Peru	San Martin	Rio Shilcayo	-6.45658	-76.3475	14.9589	SAMEA117930736	ERS23920689
Melinaea	menophilus	ssp, hicetas hyb.	intermediate	No Spot	NA	NA	Black	2002-1423	Peru	San Martín	Chumia, Km, 14, Shapaja, Chazuta	-6.61583	-76.1861	21.0019	SAMN55640471	SRR37347216
Melinaea	menophilus	ssp, hicetas hyb.	intermediate	No Spot	NA	NA	Black	2002-1424	Peru	San Martín	Chumia, Km, 14, Shapaja, Chazuta	-6.61583	-76.1861	12.2276	SAMN55640472	SRR37347215
Melinaea	menophilus	ssp, hicetas hyb.	intermediate	No Spot	NA	NA	Black	2002-1886	Peru	San Martín	Chumia, Km, 14, Shapaja, Chazuta	-6.61583	-76.1861	11.4345	SAMN55640473	SRR37347213
Melinaea	menophilus	ssp, hicetas hyb.	intermediate	Spot	NA	NA	Black	2002-1263	Peru	San Martín	Km, 7.2, Pongo, Barranquita	-6.2868	-76.2317	16.8372	SAMN55640474	SRR37347212
Melinaea	menophilus	ssp, hicetas hyb.	intermediate	Spot	NA	NA	Black	2002-1264	Peru	San Martín	Km, 7.2, Pongo, Barranquita	-6.2868	-76.2317	15.8671	SAMN55640475	SRR37347211
Melinaea	menophilus	ssp, hicetas hyb.	intermediate	Spot	NA	NA	Black	2005-231	Peru	Loreto	Pongo del Río Pauya, PNCAZ	-7.40528	-75.8197	8.6004	SAMN55640476	SRR37347210
Melinaea	menophilus	zaneka	yellow band	No Spot	NA	NA	No black	CAM028162	Ecuador	Napo	Finca Narupa, Bridge	-0.725164	-77.7674	7.5345	SAMEA117930741	ERS23920694
Melinaea	menophilus	zaneka	yellow band	No Spot	NA	NA	No black	CAM028163	Ecuador	Napo	Finca Narupa, Bridge	-0.725164	-77.7674	6.8239	SAMEA117930742	ERS23920695
Melinaea	menophilus	zaneka	yellow band	No Spot	NA	NA	No black	CAM028402	Ecuador	Napo	Finca Narupa, Bridge	-0.725164	-77.7674	7.1642	SAMEA117930744	ERS23920697
Melinaea	menophilus	zaneka	yellow band	No Spot	NA	NA	No black	CAM028403	Ecuador	Napo	Finca Narupa, Bridge	-0.725164	-77.7674	7.8106	SAMEA117930745	ERS23920698
Melinaea	menophilus	zaneka	yellow band	No Spot	NA	NA	No black	CAM028398	Ecuador	Napo	Mina Negra	-0.71869	-77.742	7.705	SAMEA117930743	ERS23920696
Melinaea	menophilus	zaneka	yellow band	No Spot	NA	NA	No black	CAM009136	Ecuador	Morona, Santiago	Rio Abanico, Macas	-2.251	-78.2	6.5144	SAMEA117930740	ERS23920693
Melinaea	mothone	messenina	yellow band	NA	NA	NA	NA	SAN25001768	Colombia	Bogota?	Bogota...	NA	NA	2.83927	SAMEA114222959	ERS16205814		NHM museum specimen
Melinaea	mothone	messenina	yellow band	NA	NA	NA	NA	M1540	Colombia	Meta	Buenavista	-4.16599	-73.6824	4.16503	SAMEA117930757	ERS23920710
Melinaea	mothone	messenina	yellow band	NA	NA	NA	NA	M4255	Colombia	Putumayo	Campucana	-1.20407	-76.7096	4.74182	SAMEA117930761	ERS23920714
Melinaea	mothone	messenina	yellow band	NA	NA	NA	NA	CAM077033	Colombia	Putumayo	Mocoa	-1.14749	-76.648	12.6359	SAMEA112329085	ERS14439995
Melinaea	mothone	messenina	yellow band	NA	NA	NA	NA	CAM077035	Colombia	Putumayo	Mocoa	-1.14749	-76.648	16.3272	SAMEA112329086	ERS14439996
Melinaea	mothone	messenina	yellow band	NA	NA	NA	NA	M1101	Colombia	Caquetá	Paraiso	-1.74735	-75.6886	4.88699	SAMEA117930752	ERS23920705
Melinaea	mothone	messenina	yellow band	NA	NA	NA	NA	M1151	Colombia	Caquetá	Puerto Rico	-1.90975	-75.1558	3.18049	SAMEA117930754	ERS23920707
Melinaea	mothone	messenina	yellow band	NA	NA	NA	NA	M1152	Colombia	Caquetá	Puerto Rico	-1.90975	-75.1558	3.50149	SAMEA117930755	ERS23920708
Melinaea	mothone	messenina	yellow band	NA	NA	NA	NA	M1310	Colombia	Caquetá	Puerto Rico	-1.90975	-75.1558	4.83506	SAMEA117930756	ERS23920709
Melinaea	mothone	messenina	yellow band	NA	NA	NA	NA	M3047	Colombia	Caquetá	Q. Doraditas	-0.879432	-73.87	4.81264	SAMEA117930758	ERS23920711
Melinaea	mothone	messenina	yellow band	NA	NA	NA	NA	M3048	Colombia	Caquetá	Q. Doraditas	-0.879432	-73.87	4.9465	SAMEA117930759	ERS23920712
Melinaea	mothone	messenina	yellow band	NA	NA	NA	NA	SAN25001767	Colombia	Antioquia?	Rio Negro	NA	NA	4.04041	SAMEA114222957	ERS16205812		NHM museum specimen
Melinaea	mothone	messenina	yellow band	NA	NA	NA	NA	M1069	Colombia	Caquetá	Sucre	-1.78682	-75.653	5.68367	SAMEA117930751	ERS23920704
Melinaea	mothone	messenina	yellow band	NA	NA	NA	NA	M1136	Colombia	Caquetá	Sucre	-1.78682	-75.653	5.18706	SAMEA117930753	ERS23920706
Melinaea	mothone	messenina	yellow band	NA	NA	NA	NA	M3753	Colombia	Caquetá	Villaraz	-0.902134	-73.7502	4.40285	SAMEA117930760	ERS23920713
Melinaea	mothone	mothone	no yellow band	NA	NA	NA	NA	20337	Ecuador	Napo	Añangu	-0.524863	-76.3842	3.27951	SAMEA117930763	ERS23920716
Melinaea	mothone	mothone	no yellow band	NA	NA	NA	NA	CAM008128	Ecuador	Napo	Baeza, Tena	-0.476	-77.8713	3.84452	SAMEA117930762	ERS23920715
Melinaea	mothone	mothone	no yellow band	NA	NA	NA	NA	FS50864627	Peru	San Martín	Biodiversidad USM, Km, 19, Tarapoto, Yurimaguas	-6.46183	-76.2919	7.41852	SAMEA117930765	ERS23920718
Melinaea	mothone	mothone	no yellow band	NA	NA	NA	NA	FS50864629	Peru	San Martín	Biodiversidad USM, Km, 19, Tarapoto, Yurimaguas	-6.46183	-76.2919	8.20904	SAMEA117930767	ERS23920720
Melinaea	mothone	mothone	no yellow band	NA	NA	NA	NA	CAM070271	Ecuador	Napo	Finca Narupa, Bridge	-0.725164	-77.7674	12.8132	SAMEA114394249	ERS16383312
Melinaea	mothone	mothone	no yellow band	NA	NA	NA	NA	CAM070289	Ecuador	Napo	Finca Narupa, Bridge	-0.725164	-77.7674	11.8035	SAMEA114394250	ERS16383313
Melinaea	mothone	mothone	no yellow band	NA	NA	NA	NA	CAM070290	Ecuador	Napo	Finca Narupa, Bridge	-0.725164	-77.7674	11.5989	SAMEA114394251	ERS16383314
Melinaea	mothone	mothone	no yellow band	NA	NA	NA	NA	CAM070302	Ecuador	Napo	Finca Narupa, Bridge	-0.725164	-77.7674	13.8544	SAMEA114394254	ERS16383317
Melinaea	mothone	mothone	no yellow band	NA	NA	NA	NA	CAM070304	Ecuador	Napo	Finca Narupa, Bridge	-0.725164	-77.7674	12.787	SAMEA114394256	ERS16383319
Melinaea	mothone	mothone	no yellow band	NA	NA	NA	NA	CAM070306	Ecuador	Napo	Finca Narupa, Bridge	-0.725164	-77.7674	13.0047	SAMEA114394255	ERS16383318
Melinaea	mothone	mothone	no yellow band	NA	NA	NA	NA	CAM070359	Ecuador	Napo	Finca Narupa, Bridge	-0.725164	-77.7674	14.0375	SAMEA114394258	ERS16383321
Melinaea	mothone	mothone	no yellow band	NA	NA	NA	NA	CAM070362	Ecuador	Napo	Finca Narupa, Bridge	-0.725164	-77.7674	15.8951	SAMEA114394288	ERS16383351
Melinaea	mothone	mothone	no yellow band	NA	NA	NA	NA	CAM070366	Ecuador	Napo	Finca Narupa, Bridge	-0.725164	-77.7674	12.8794	SAMEA114394287	ERS16383350
Melinaea	mothone	mothone	no yellow band	NA	NA	NA	NA	CAM070920	Ecuador	Napo	Finca Narupa, Bridge	-0.725164	-77.7674	12.4741	SAMEA112696731	ERS14694286
Melinaea	mothone	mothone	no yellow band	NA	NA	NA	NA	CAM070921	Ecuador	Napo	Finca Narupa, Bridge	-0.725164	-77.7674	14.5282	SAMEA112696739	ERS14694294
Melinaea	mothone	mothone	no yellow band	NA	NA	NA	NA	CAM070922	Ecuador	Napo	Finca Narupa, Bridge	-0.725164	-77.7674	14.6653	SAMEA112696741	ERS14694296
Melinaea	mothone	mothone	no yellow band	NA	NA	NA	NA	CAM070924	Ecuador	Napo	Finca Narupa, Bridge	-0.725164	-77.7674	16.0467	SAMEA112696745	ERS14694300
Melinaea	mothone	mothone	no yellow band	NA	NA	NA	NA	CAM070925	Ecuador	Napo	Finca Narupa, Bridge	-0.725164	-77.7674	15.0785	SAMEA112696747	ERS14694302
Melinaea	mothone	mothone	no yellow band	NA	NA	NA	NA	CAM070926	Ecuador	Napo	Finca Narupa, Bridge	-0.725164	-77.7674	16.5245	SAMEA112696749	ERS14694304
Melinaea	mothone	mothone	no yellow band	NA	NA	NA	NA	FS50864633	Peru	San Martín	Km, 10, Tarapoto, Yurimaguas	-6.46194	-76.3231	8.06032	SAMEA117930768	ERS23920721
Melinaea	mothone	mothone	no yellow band	NA	NA	NA	NA	FS50864628	Peru	San Martín	La Antena, Km, 16, Tarapoto, Yurimaguas	-6.455	-76.2983	8.77395	SAMEA117930766	ERS23920719
Melinaea	mothone	mothone	no yellow band	NA	NA	NA	NA	FS50864644	Peru	San Martín	La Antenta, Km, 14.7 Tarapoto, Yurimaguas	-6.455	-76.2983	6.80295	SAMEA117930773	ERS23920726
Melinaea	mothone	mothone	no yellow band	NA	NA	NA	NA	CAM077032	Colombia	Putumayo	Mocoa	-1.14749	-76.648	13.6359	SAMEA112329082	ERS14439992
Melinaea	mothone	mothone	no yellow band	NA	NA	NA	NA	mm16_0034	Peru	San Martin	Moyobamba	-6.10772	-76.9098	3.8668	SAMEA117930764	ERS23920717
Melinaea	mothone	mothone	no yellow band	NA	NA	NA	NA	FS50864641	Peru	San Martín	Puente Serranoyacu	-5.67544	-77.6746	6.58381	SAMEA117930771	ERS23920724
Melinaea	mothone	mothone	no yellow band	NA	NA	NA	NA	FS50864635	Peru	Cuzco	Quincemil	-13.2167	-70.75	9.31932	SAMEA117930769	ERS23920722
Melinaea	mothone	mothone	no yellow band	NA	NA	NA	NA	FS50864636	Peru	Cuzco	Quincemil	-13.2167	-70.75	7.51254	SAMEA117930770	ERS23920723
Melinaea	mothone	mothone	no yellow band	NA	NA	NA	NA	CAM070345	Ecuador	Napo	Rio Chiriyacu	-0.738317	-77.5537	12.6345	SAMEA114394253	ERR14828139
Melinaea	mothone	mothone	no yellow band	NA	NA	NA	NA	FS50864642	Peru	San Martín	Río Shilcayo, Tarapoto	-6.45194	-76.3461	9.24518	SAMEA117930772	ERS23920725
Melinaea	mothone	mothone	no yellow band	NA	NA	NA	NA	Mon_2011_82	Ecuador	Orellana	Yasuni	-0.568087	-75.7582	6.15197	SAMEA117930774	ERS23920727
Melinaea	mothone	mothone	no yellow band	NA	NA	NA	NA	Mon_2011_88	Ecuador	Orellana	Yasuni	-0.568087	-75.7582	7.69769	SAMEA117930775	ERS23920728
Melinaea	mothone	mothone	no yellow band	NA	NA	NA	NA	Mon_2012_164	Ecuador	Orellana	Yasuni	-0.568087	-75.7582	4.85358	SAMEA117930776	ERS23920729
Melinaea	mothone	mothone	no yellow band	NA	NA	NA	NA	Mon_2012_331	Ecuador	Orellana	Yasuni	-0.568087	-75.7582	3.43028	SAMEA117930777	ERS23920730
Melinaea	mothone	mothone/messenina	intermediate	NA	NA	NA	NA	CAM077000	Colombia	Putumayo	Mocoa	-1.14749	-76.648	15.2665	SAMEA112329041	ERS14439951
Melinaea	satevis	cydon	no yellow band	Apex Spot	NA	NA	Tiger	mm16_0205	Peru	San Martín	PB Km 7.5	-6.48058	-76.348	11.9193	SAMEA117930778	ERS23920731
Melinaea	satevis	cydon	no yellow band	Apex Spot	NA	NA	Tiger	mm16_0206	Peru	San Martín	PB Km 7.5	-6.48058	-76.348	13.8763	SAMEA117930779	ERS23920732
Melinaea	satevis	flavomacula	yellow	Apex Spot	NA	NA	Tiger	M5393	Colombia	Amazonas	Sendero Bacurí , La Pedrera	1.32206	-69.5781	7.9884	SAMEA117930750	ERS23920703
Melinaea	satevis	flavomacula	yellow	Apex Spot	NA	NA	Tiger	M5371	Colombia	Amazonas	Vereda Madroño , La Pedrera	1.32206	-69.5781	7.3626	SAMEA117930749	ERS23920702
Melinaea	satevis	maelus	no yellow band	Apex Spot	NA	NA	Tiger	M5517	Colombia	Amazonas	Puerto Nariño, Quebrada Aguas Rojas	3.78869	-70.3555	7.2083	SAMEA117930780	ERS23920733
Melinaea	satevis	maelus	no yellow band	Apex Spot	NA	NA	Tiger	M5570	Colombia	Amazonas	Puerto Nariño, Quebrada Aguas Rojas	3.78869	-70.3555	6.7342	SAMEA117930781	ERS23920734
Melinaea	satevis	maelus	no yellow band	Apex Spot	NA	NA	Tiger	M5372	Colombia	Amazonas	Vereda Madroño , La Pedrera	1.32206	-69.5781	5.9988	SAMEA117930783	ERS23920736
Melinaea	satevis	maeonis	yellow	Apex Spot	NA	NA	No black	20301	Ecuador	Orellana	Añangu	-0.524863	-76.3842	5.5216	SAMEA117930709	ERS23920662
Melinaea	satevis	maeonis	yellow	Apex Spot	NA	NA	No black	20549	Ecuador	Orellana	Añangu	-0.524863	-76.3842	5.4379	SAMEA117930710	ERS23920663
Melinaea	satevis	maeonis	yellow	Apex Spot	NA	NA	No black	20594	Ecuador	Orellana	Añangu	-0.524863	-76.3842	6.1688	SAMEA117930711	ERS23920664
Melinaea	satevis	maeonis	yellow	Apex Spot	NA	NA	No black	CAM028332	Ecuador	Napo	Via Tena, Nuevo Angosta Km2.7	-0.95018	-77.8656	6.9409	SAMEA117930708	ERS23920661
Melinaea	tarapotensis		yellow	No Apex Spot	NA	NA	No black	mm16_0296	Peru	San Martín	Rio Shilcayo	-6.4969	-76.3586	13.3207	SAMEA117930787	ERS23920740
Melinaea	tarapotensis		yellow	No Apex Spot	NA	NA	No black	mm16_0173	Peru	San Martín	Tarapoto	-6.48371	-76.3706	12.2067	SAMEA117930785	ERS23920738
Melinaea	tarapotensis		yellow	No Apex Spot	NA	NA	No black	mm16_0197	Peru	San Martín	Tarapoto	-6.48371	-76.3706	13.8369	SAMEA117930786	ERS23920739
Melinaea	tarapotensis		yellow	No Apex Spot	NA	NA	No black	mm16_0161	Peru	San Martín	Tarapoto	-6.48371	-76.3706	7.3271	SAMEA117930784
Melinaea	mothone	mothone	NA	NA	NA	NA	NA	CAM073016	Ecuador	Napo	Tena	NA	NA	NA	SAMN56320908		FW wing disc RNA-seq - SRR37456972	Reared specimen used for long-read RNA sequencing using ONT. Wing discs were extracted 48h after pupation.
Melinaea	mothone	mothone	NA	NA	NA	NA	NA	CAM073017	Ecuador	Napo	Tena	NA	NA	NA	SAMN56320909		FW wing disc RNA-seq - SRR37456971	Reared specimen used for long-read RNA sequencing using ONT. Wing discs were extracted 48h after pupation.
Melinaea	mothone	mothone	NA	NA	NA	NA	NA	CAM073061	Ecuador	Napo	Tena	NA	NA	NA	SAMN56320910		FW wing disc RNA-seq - SRR37456970	Reared specimen used for long-read RNA sequencing using ONT. Wing discs were extracted 48h after pupation.
Mechanitis	messenoides	messenoides	NA	NA	NA	NA	NA	CAM073111	Ecuador	Napo	Tena	NA	NA	NA	SAMN56320911, SAMN56320912		HW wing disc RNA-seq - SRR37456969, FW wing disc RNA-seq - SRR37456968	Reared specimen used for long-read RNA sequencing using ONT. Wing discs were extracted 48h after pupation.
Mechanitis	messenoides	messenoides	NA	NA	NA	NA	NA	CAM073140	Ecuador	Napo	Tena	NA	NA	NA	SAMN56320913		HW wing disc RNA-seq - SRR37456967	Reared specimen used for long-read RNA sequencing using ONT. Wing discs were extracted 48h after pupation.
Mechanitis	messenoides	deceptus	NA	NA	NA	NA	NA	CAM073164	Ecuador	Napo	Tena	NA	NA	NA	SAMN56320914		FW wing disc RNA-seq - SRR37456966	Reared specimen used for long-read RNA sequencing using ONT. Wing discs were extracted 48h after pupation.
Mechanitis	messenoides	deceptus	NA	NA	NA	NA	NA	CAM073166	Ecuador	Napo	Tena	NA	NA	NA	SAMN56320915		FW wing disc RNA-seq - SRR37456965	Reared specimen used for long-read RNA sequencing using ONT. Wing discs were extracted 48h after pupation.
Mechanitis	messenoides	deceptus	NA	NA	NA	NA	NA	CAM073167	Ecuador	Napo	Tena	NA	NA	NA	SAMN56320916		FW wing disc RNA-seq - SRR37456964	Reared specimen used for long-read RNA sequencing using ONT. Wing discs were extracted 48h after pupation.
Melinaea	menophilus	ssp.	NA	NA	NA	NA	NA	108	Peru	San Martín	Tarapoto	NA	NA	NA	SAMN56320897, SAMN56320896		HW wing disc RNA-seq - SRR37492372, FW wing disc RNA-seq - SRR37492373	Reared specimen used for long-read RNA sequencing using ONT. Wing discs were extracted 48h after pupation.
Melinaea	menophilus	ssp.	NA	NA	NA	NA	NA	109	Peru	San Martín	Tarapoto	NA	NA	NA	SAMN56320899, SAMN56320898		HW wing disc RNA-seq - SRR37492368, FW wing disc RNA-seq - SRR37492369	Reared specimen used for long-read RNA sequencing using ONT. Wing discs were extracted 48h after pupation.
Melinaea	menophilus	ssp.	NA	NA	NA	NA	NA	110	Peru	San Martín	Tarapoto	NA	NA	NA	SAMN56320901, SAMN56320900		HW wing disc RNA-seq - SRR37492366, FW wing disc RNA-seq - SRR37492367	Reared specimen used for long-read RNA sequencing using ONT. Wing discs were extracted 48h after pupation.
Melinaea	menophilus	hicetas	NA	NA	NA	NA	NA	45	Peru	San Martín	Tarapoto	NA	NA	NA	SAMN56320903, SAMN56320902		HW wing disc RNA-seq - SRR37492366, FW wing disc RNA-seq - SRR37492365	Reared specimen used for long-read RNA sequencing using ONT. Wing discs were extracted 48h after pupation.
Melinaea	menophilus	hicetas	NA	NA	NA	NA	NA	47	Peru	San Martín	Tarapoto	NA	NA	NA	SAMN56320905, SAMN56320904		HW wing disc RNA-seq - SRR37492362, FW wing disc RNA-seq - SRR37492363	Reared specimen used for long-read RNA sequencing using ONT. Wing discs were extracted 48h after pupation.
Melinaea	menophilus	hicetas	NA	NA	NA	NA	NA	53	Peru	San Martín	Tarapoto	NA	NA	NA	SAMN56320907, SAMN56320906		HW wing disc RNA-seq - SRR37492370, FW wing disc RNA-seq - SRR37492371	Reared specimen used for long-read RNA sequencing using ONT. Wing discs were extracted 48h after pupation.
