# Supplementary material for: Genetic parallelism underpins convergent mimicry coloration in Lepidoptera across 120 million years of evolution
Source: PLoS Biol. 2026 Apr 30;24(4):e3003742. doi: 10.1371/journal.pbio.3003742 (PMC13132254; doi:10.1371/journal.pbio.3003742)
Supplement: S2 Table — (XLSX) [file pbio.3003742.s040.xlsx]

## Sheet: Table S2.GWAS_peak_locations
Species	Phenotype	Reference genome accession	Chromosome/Scaffold	Interval of association	Location of top SNP	Distance from optix	Distance from Ivory promoter	Distance from E230
Chetone histrio	histrio vs hydra	this study	ctg001860	9853113, 10873831	NA	NA	NA	NA
Mechanitis messenoides	Hindwing melanisation	GCA_959347415.1	CHROM_5	14398077, 14472077	14469762, 14469795, 14469802	20791	NA	NA
Mechanitis messenoides	Forewing tip melanisation	GCA_959347415.1	CHROM_5	14392428, 14489261	14443061	47492	NA	NA
Mechanitis messenoides	Forewing base melanisation	GCA_959347415.1	CHROM_5	14418172, 14470691	14420423	70130	NA	NA
Mechanitis messenoides	Forewing yellow band	GCA_959347415.1	CHROM_6	6876850, 6878893	6878446	NA	33454	16194
Hypothyris anastasia	Hindwing melanisation	this study	scaffold_17	9416647, 9417916	9417916	63393	NA	NA
Hypothyris anastasia	Forewing yellow band	this study	scaffold_12	4327766, 4328081	4328081	NA	29353	14233
Melinaea menophilus	Hindwing melanisation	GCA_918358695.1	SUPER_5	25912446, 25922831	25922530	74051	NA	NA
Melinaea menophilus	Forewing yellow band	GCA_918358695.1	SUPER_18	15217155, 15224528	15224528	NA	26726	8771
Melinaea menophilus	Forewing apical spot	GCA_918358695.1	SUPER_4	16281916, 16369185	16364164	NA	NA	NA
Melinaea marsaeus	Hindwing melanisation	GCA_918358865.1	SUPER_2	25965242, 26021063	25993654	70409	NA	NA
Melinaea mothone	Forewing yellow band	Earlier version of GCA_965197345.1	SUPER_4	1384056, 1398720	1390852, 1390869, 1391864, 1391929, 1391932, 1392382, 1392390, 1392438, 1392714	NA	25837	7705
Heliconius pardalinus	HW	Hmel2.5	Hmel218003o	7968, 4385176	8057	697712	NA	NA
Heliconius pardalinus	FW	Hmel2.5	Hmel215003o	2349, 1349135	2349	NA	1427907	1465868
Melinaea mothone	Forewing yellow band	GCA_965197345.1	CHROM_5	36290498, 36305162	36296504, 36296780, 36296828, 36296836, 36297286, 36297289, 36297354, 36298349, 36298366, 36305162	NA	25837	7705	Updated version of M. mothone reference genome, not the version used in this study.
