# Supplementary material for: Genetic parallelism underpins convergent mimicry coloration in Lepidoptera across 120 million years of evolution
Source: PLoS Biol. 2026 Apr 30;24(4):e3003742. doi: 10.1371/journal.pbio.3003742 (PMC13132254; doi:10.1371/journal.pbio.3003742)
Supplement: S3 Table — (XLSX) [file pbio.3003742.s041.xlsx]

## Sheet: Table S3.M.messenoides_wing_phe
Mechanitis
ID	Yellowband	Orange hindwing	Orange forewing base	Orange forewing tip
2004-272	-9	-9	-9	-9		-9	phenotype missing
02-348	0	0	0.5	0		0	no yellow / little orange
02-1284	0.5	0.5	0.5	1		0.5	intermediate
02-1285	0	0.5	0.5	1		1	yellow band / a lot of orange
02-1286	0	0.5	0.5	0.5
02-1288	0.5	0.5	0.5	1
02-1289	0	1	1	1
02-1290	0	1	1	0
02-1896	0	1	0.5	1
2077-02-01	0	0.5	1	0.5
2025-02-28	0	1	0.5	0
02-476	0	1	1	0
02-477	0	1	1	0
02-479	0	1	0.5	0
02-488	0	1	0.5	1
02-677	0	0.5	0.5	0.5
04-273	0	1	1	1
04-274	0	1	1	1
04-276	0	1	0.5	1
04-306	0	1	0.5	0.5
02-1895	0	0.5	0	0
04-406	0	1	1	0
04-542	0	1	1	1
05-381	0	1	1	0
2002-601	-9	-9	-9	-9
CAM028011	0	, 9	0	0
CAM028035	0	, 9	0	0
CAM028071	0	, 9	0	0
CAM028200	0	, 9	0	0
CAM028201	0	, 9	0	0
CAM028300	0	, 9	1	0
CAM028301	, 9	, 9	, 9	, 9
CAM028302	, 9	, 9	, 9	, 9
CAM028303	, 9	, 9	, 9	, 9
CAM028325	0	, 9	1	0
CAM028326	0	, 9	0.5	0
CAM028330	0	, 9	0	0
CAM042049	0	0.5	0	0.5
CAM042058	0	0	0	0
CAM042106	0	0	0	0
CAM042113	0	0	0	0
CAM042135	0	0	0	0
CAM042157	0	0	0.5	0
CAM042158	0	0	0	0
CAM042161	0	0	0	0
CAM077001	1	0.5	1	1
CAM077002	1	0	1	0
CAM077011	1	0	0	0
CAM077014	1	0	0.5	0.5
CAM077045	1	0.5	0.5	0
CAM077060	1	0	0	0
CAM077061	1	0	0.5	0
CAM077062	1	0	0	0
CAM077063	1	0	0.5	0
CAM077079	0.5	0	0.5	0
CAM077080	0	0	0.5	0
CAM077081	1	0.5	1	0.5
CAM077082	1	0	0	0
CAM077083	1	0.5	0.5	0.5
CAM077084	1	0	0.5	0
CAM077089	1	0	0	0
CAM077090	1	0	0	0
CAM077091	1	0	0	1
CAM077092	1	0.5	0.5	0.5
CAM077093	1	0	0	0
CAM077094	1	0	0	0.5
Eli_20290	1	0.5	0.5	0.5
Eli_20293	0.5	0	0.5	0
Eli_20306	0.5	0.5	0.5	0.5
Eli_20308	0	0.5	0.5	0
Eli_20318	0.5	0.5	0.5	0
Eli_mm14_0013	0	1	0.5	1
Eli_mm14_0015	0	1	1	0
Mon_2011_124	0	0	0.5	0.5
Mon_2011_139	0	1	1	0.5
Mon_2011_195	0	0.5	1	0
Mon_2011_40	0	0.5	0.5	0
Mon_2011_71	1	0	0.5	0
Mon_2011_77	0.5	0	1	0.5
Mon_2012_120	0	0	0.5	1
Mon_2012_134	0	0.5	1	0
Mon_2012_146	0	0.5	1	0
Mon_2012_147	0	0	1	0
Mon_2012_161	1	0	1	0
Mon_2012_198	0	0.5	1	0.5
Mon_2012_219	0.5	0.5	0	0
Mon_2012_220	1	0.5	1	0
Mon_2012_232	1	0.5	1	1
Mon_2012_242	1	1	0.5	0.5
Mon_2012_243	0	0.5	1	0.5
Mon_2012_244	1	1	1	0
Mon_2012_25	1	0.5	0.5	1
Mon_2012_306	0	0	0	0.5
Mon_2012_316	0	0	1	0
Mon_2012_38	0	0	0.5	0
Mon_2012_55	1	0.5	0.5	0
Mon_2012_88	0	0	0.5	0.5
Mon_2012_90	1	1	1	0.5
Mon_2012_99	1	0	0.5	0
Sal_1021	1	0	0.5	0
Sal_1022	1	0	0	0
Sal_1360	0	0	0.5	0
Sal_1432	1	0	0	0
Sal_1436	1	0	0	0
Sal_1532	0	0	0	0
Sal_1536	1	0	0	0
Sal_3021	1	0	0.5	0
Sal_3022	1	0	0	0
Sal_3038	1	0	0	0
Sal_3703	1	0	0.5	0
Sal_3741	1	0	0.5	0
Sal_3808	1	0	0	0
Sal_3838	1	0	0.5	0
Sal_406	1	0	0	0
Sal_4280	1	0	0.5	0
Sal_4282	0.5	0	0	0
