# Supplementary material for: Genetic parallelism underpins convergent mimicry coloration in Lepidoptera across 120 million years of evolution
Source: PLoS Biol. 2026 Apr 30;24(4):e3003742. doi: 10.1371/journal.pbio.3003742 (PMC13132254; doi:10.1371/journal.pbio.3003742)
Supplement: S4 Table — (XLSX) [file pbio.3003742.s042.xlsx]

## Sheet: Table S4.Introgression_test_det
Gene	Gene underlying which phenotype?	Introgression tested between which taxa	Taxa1	Taxa2	Taxa3	Taxa4	Reference genome
Ivory	Yellow band	Yellow banded Melinaea menophilus, Yellow banded Melinaea isocomma	Yellow banded Melinaea menophilus (ssp)	No yellow banded Melinaea menophilus (hicetas)	Yellow banded Melinaea isocomma (isocomma)	No yellow banded Melinaea isocomma (simulator)	Melinaea menophilus
Ivory	Yellow band	Yellow banded Melinaea menophilus, Melinaea maeonis	Yellow banded Melinaea menophilus (ssp)	No yellow banded Melinaea menophilus (hicetas)	Melinaea maeonis	Melinaea marsaeus (phasiana/rileyi)	Melinaea menophilus
Ivory	Yellow band	Yellow banded Melinaea menophilus, Yellow banded Melinaea marsaeus	Yellow banded Melinaea menophilus (ssp)	No yellow banded Melinaea menophilus (hicetas)	Yellow banded Melinaea marsaeus (macaria)	Melinaea marsaeus (phasiana/rileyi)	Melinaea menophilus
Ivory	Yellow band	Yellow banded Melinaea menophilus, Melinaea mneme	Yellow banded Melinaea menophilus (ssp)	No yellow banded Melinaea menophilus (hicetas)	Melinaea mneme	Melinaea lilis	Melinaea menophilus
Ivory	Yellow band	Yellow banded Melinaea menophilus, Melinaea tarapotensis	Yellow banded Melinaea menophilus (ssp)	No yellow banded Melinaea menophilus (hicetas)	Melinaea tarapotensis	Melinaea lilis	Melinaea menophilus
Ivory	Yellow band	Yellow banded Melinaea mothone, Yellow banded Melinaea isocomma	Yellow banded Melinaea mothone (messenina)	No yellow banded Melinaea mothone (mothone)	Yellow banded Melinaea isocomma (isocomma)	No yellow banded Melinaea isocomma (simulator)	Melinaea mothone
Ivory	Yellow band	Yellow banded Melinaea mothone, Yellow banded Melinaea maeonis	Yellow banded Melinaea mothone (messenina)	No yellow banded Melinaea mothone (mothone)	Melinaea maeonis	Melinaea marsaeus (phasiana/rileyi)	Melinaea mothone
Ivory	Yellow band	Yellow banded Melinaea mothone, Yellow banded Melinaea marsaeus	Yellow banded Melinaea mothone (messenina)	No yellow banded Melinaea mothone (mothone)	Yellow banded Melinaea marsaeus (macaria)	Melinaea marsaeus (phasiana/rileyi)	Melinaea mothone
Ivory	Yellow band	Yellow banded Melinaea mothone, Melinaea mneme	Yellow banded Melinaea mothone (messenina)	No yellow banded Melinaea mothone (mothone)	Melinaea mneme	Melinaea lilis	Melinaea mothone
Ivory	Yellow band	Yellow banded Melinaea mothone, Melinaea tarapotensis	Yellow banded Melinaea mothone (messenina)	No yellow banded Melinaea mothone (mothone)	Melinaea tarapotensis	Melinaea satevis	Melinaea mothone
Ivory	Control analysis	Yellow banded Melinaea mothone, Melinaea satevis	Yellow banded Melinaea mothone (messenina)	No yellow banded Melinaea mothone (mothone)	Melinaea satevis	Melinaea lilis	Melinaea mothone
Ivory	Control analysis	No yellow banded Melinaea mothone, Melinaea tarapotensis	No yellow banded Melinaea mothone (mothone)	Yellow banded Melinaea mothone (messenina)	Melinaea tarapotensis	Melinaea satevis	Melinaea mothone
Ivory	Control analysis	No yellow banded Melinaea mothone, Melinaea satevis	No yellow banded Melinaea mothone (mothone)	Yellow banded Melinaea mothone (messenina)	Melinaea satevis	Melinaea lilis	Melinaea mothone
Ivory	Yellow band	Melinaea mneme, Melinaea tarapotensis	Melinaea mneme	Melinaea lilis	Melinaea tarapotensis	Melinaea satevis	Melinaea mothone
Ivory	Control analysis	Melinaea mneme, Melinaea satevis	Melinaea mneme	Melinaea lilis	Melinaea satevis	Melinaea tarapotensis	Melinaea mothone
Ivory	Control analysis	No yellow banded Melinaea mothone, Melinaea mneme	No yellow banded Melinaea mothone (mothone)	Yellow banded Melinaea mothone (messenina)	Melinaea mneme	Melinaea lilis	Melinaea mothone
Ivory	Control analysis	No yellow banded Melinaea menophilus, Melinaea tarapotensis	No yellow banded Melinaea menophilus (hicetas)	Yellow banded Melinaea menophilus (ssp)	Melinaea tarapotensis	Melinaea satevis	Melinaea menophilus
Ivory	Control analysis	No yellow banded Melinaea menophilus, Melinaea satevis	No yellow banded Melinaea menophilus (hicetas)	Yellow banded Melinaea menophilus (ssp)	Melinaea satevis	Melinaea tarapotensis	Melinaea menophilus
Ivory	Yellow band	No yellow banded Melinaea menophilus, No yellow banded Melinaea mothone	No yellow banded Melinaea mothone (mothone)	Yellow banded Melinaea mothone (messenina)	No yellow banded Melinaea menophilus (hicetas)	Yellow banded Melinaea menophilus (ssp)	Melinaea menophilus
Ivory	Yellow band	Yellow banded Melinaea menophilus, Yellow banded Melinaea mothone	Yellow banded Melinaea mothone (messenina)	No yellow banded Melinaea mothone (mothone)	Yellow banded Melinaea menophilus (ssp)	No yellow banded Melinaea menophilus (hicetas)	Melinaea menophilus
Ivory	Control analysis	Yellow banded Melinaea menophilus, No yellow banded Melinaea mothone	Yellow banded Melinaea menophilus (ssp)	No yellow banded Melinaea menophilus (hicetas)	No yellow banded Melinaea mothone (mothone)	Yellow banded Melinaea mothone (messenina)	Melinaea menophilus
Ivory	Control analysis	No yellow banded Melinaea menophilus, Yellow banded Melinaea mothone	No yellow banded Melinaea menophilus (hicetas)	Yellow banded Melinaea menophilus (ssp)	Yellow banded Melinaea mothone (messenina)	No yellow banded Melinaea mothone (mothone)	Melinaea menophilus
Ivory	Control analysis	No yellow banded Melinaea menophilus, Melinaea mneme	No yellow banded Melinaea menophilus (hicetas)	Yellow banded Melinaea menophilus (ssp)	Melinaea mneme	Melinaea lilis	Melinaea menophilus
Ivory	Control analysis	Yellow banded Melinaea menophilus, Melinaea satevis	Yellow banded Melinaea menophilus (ssp)	No yellow banded Melinaea menophilus (hicetas)	Melianea satevis	Melinaea tarapotensis	Melinaea menophilus
Ivory	Control analysis	No yellow banded Melinaea marsaeus, Melinaea tarapotensis	No Yellow banded Melinaea marsaeus (phasiana/rileyi)	Yellow banded Melinaea marsaeus (macaria)	Melinaea tarapotensis	Melinaea satevis	Melinaea menophilus
Ivory	Control analysis	No yellow banded Melinaea marsaeus, Melinaea satevis	No Yellow banded Melinaea marsaeus (phasiana/rileyi)	Yellow banded Melinaea marsaeus (macaria)	Melinaea satevis	Melinaea tarapotensis	Melinaea menophilus
Ivory	Yellow band	No yellow banded Melinaea marsaeus, No yellow banded Melinaea mothone	No Yellow banded Melinaea marsaeus (phasiana/rileyi)	Yellow banded Melinaea marsaeus (macaria)	No yellow banded Melinaea mothone (mothone)	Yellow banded Melinaea mothone (messenina)	Melinaea mothone
Ivory	Control analysis	No yellow banded Melinaea marsaeus, Yellow banded Melinaea mothone	No Yellow banded Melinaea marsaeus (phasiana/rileyi)	Yellow banded Melinaea marsaeus (macaria)	Yellow banded Melinaea mothone (messenina)	No yellow banded Melinaea mothone (mothone)	Melinaea mothone
Ivory	Control analysis	No yellow banded Melinaea marsaeus, Melinaea mneme	No Yellow banded Melinaea marsaeus (phasiana/rileyi)	Yellow banded Melinaea marsaeus (macaria)	Melianea mneme	Melinaea lilis	Melinaea menophilus
Ivory	Yellow band	No yellow banded Melinaea marsaeus, No yellow banded Melinaea menophilus	No Yellow banded Melinaea marsaeus (phasiana/rileyi)	Yellow banded Melinaea marsaeus (macaria)	No yellow banded Melinaea menophilus (hicetas)	Yellow banded Melinaea menophilus (ssp)	Melinaea menophilus
Ivory	Control analysis	No yellow banded Melinaea marsaeus, Yellow banded Melinaea menophilus	No Yellow banded Melinaea marsaeus (phasiana/rileyi)	Yellow banded Melinaea marsaeus (macaria)	Yellow banded Melinaea menophilus (ssp)	No yellow banded Melinaea menophilus (hicetas)	Melinaea menophilus
Ivory	Yellow band	Yellow banded Melinaea marsaeus, Melianea tarapotensis	Yellow banded Melinaea marsaeus (macaria)	No Yellow banded Melinaea marsaeus (phasiana/rileyi)	Melinaea tarapotensis	Melinaea satevis	Melinaea menophilus
Ivory	Control analysis	Yellow banded Melinaea marsaeus, Melianea satevis	Yellow banded Melinaea marsaeus (macaria)	No Yellow banded Melinaea marsaeus (phasiana/rileyi)	Melinaea satevis	Melinaea tarapotensis	Melinaea menophilus
Ivory	Control analysis	Yellow banded Melinaea marsaeus, No yellow banded Melinaea mothone	Yellow banded Melinaea marsaeus (macaria)	No Yellow banded Melinaea marsaeus (phasiana/rileyi)	No yellow banded Melinaea mothone (mothone)	Yellow banded Melinaea mothone (messenina)	Melinaea mothone
Ivory	Yellow band	Yellow banded Melinaea marsaeus, Melinaea mneme	Yellow banded Melinaea marsaeus (macaria)	No Yellow banded Melinaea marsaeus (phasiana/rileyi)	Melianea mneme	Melinaea lilis	Melinaea menophilus
Ivory	Control analysis	Yellow banded Melinaea marsaeus, No yellow banded Melinaea menophilus	Yellow banded Melinaea marsaeus (macaria)	Melinaea marsaeus (phasiana/rileyi)	No yellow banded Melinaea menophilus (hicetas)	Yellow banded Melinaea menophilus (ssp)	Melinaea menophilus
Ivory	Yellow band	Melinaea maeonis, Melinaea tarapotensis	Melinaea maeonis	Melinaea lilis	Melinaea tarapotensis	Melinaea satevis	Melinaea menophilus
Ivory	Control analysis	Melinaea maeonis, Melinaea satevis	Melinaea maeonis	Melinaea lilis	Melinaea satevis	Melinaea tarapotensis	Melinaea menophilus
Ivory	Control analysis	Melinaea maeonis, No yellow banded Melinaea mothone	Melinaea maeonis	Melinaea lilis	No yellow banded Melinaea mothone (mothone)	Yellow banded Melinaea mothone (messenina)	Melinaea mothone
Ivory	Yellow band	Melinaea maeonis, Melinaea mneme	Melinaea maeonis	Melinaea marsaeus (phasiana/rileyi)	Melianea mneme	Melinaea ludovica	Melinaea menophilus
Ivory	Control analysis	Melinaea maeonis, No yellow banded Melinaea menophilus	Melinaea maeonis	Melinaea lilis	No yellow banded Melinaea menophilus (hicetas)	Yellow banded Melinaea menophilus (ssp)	Melinaea menophilus
Ivory	Control analysis	Melinaea maeonis, No yellow banded Melinaea marsaeus	Melinaea maeonis	Melinaea lilis	No Yellow banded Melinaea marsaeus (phasiana/rileyi)	Yellow banded Melinaea marsaeus (macaria)	Melinaea menophilus
Ivory	Yellow band	Melinaea maeonis, Yellow banded Melinaea marsaeus	Melinaea maeonis	Melinaea lilis	Yellow banded Melinaea marsaeus (macaria)	No Yellow banded Melinaea marsaeus (phasiana/rileyi)	Melinaea menophilus
Ivory	Control analysis	No yellow banded Melinaea isocomma, Melinaea tarapotensis	No yellow banded Melinaea isocomma (simulator)	Yellow banded Melinaea isocomma (isocomma)	Melinaea tarapotensis	Melinaea satevis	Melinaea menophilus
Ivory	Control analysis	No yellow banded Melinaea isocomma, Melinaea satevis	No yellow banded Melinaea isocomma (simulator)	Yellow banded Melinaea isocomma (isocomma)	Melinaea satevis	Melinaea tarapotensis	Melinaea menophilus
Ivory	Yellow band	No yellow banded Melinaea isocomma, No yellow banded Melinaea mothone	No yellow banded Melinaea isocomma (simulator)	Yellow banded Melinaea isocomma (isocomma)	No yellow banded Melinaea mothone (mothone)	Yellow banded Melinaea mothone (messenina)	Melinaea mothone
Ivory	Control analysis	No yellow banded Melinaea isocomma, Melinaea mneme	No yellow banded Melinaea isocomma (simulator)	Yellow banded Melinaea isocomma (isocomma)	Melianea mneme	Melinaea ludovica	Melinaea menophilus
Ivory	Yellow band	No yellow banded Melinaea isocomma, No yellow banded Melinaea menophilus	No yellow banded Melinaea isocomma (simulator)	Yellow banded Melinaea isocomma (isocomma)	No yellow banded Melinaea menophilus (hicetas)	Yellow banded Melinaea menophilus (ssp)	Melinaea menophilus
Ivory	Yellow band	No yellow banded Melinaea isocomma, No yellow banded Melinaea marsaeus	No yellow banded Melinaea isocomma (simulator)	Yellow banded Melinaea isocomma (isocomma)	No Yellow banded Melinaea marsaeus (phasiana/rileyi)	Yellow banded Melinaea marsaeus (macaria)	Melinaea menophilus
Ivory	Control analysis	No yellow banded Melinaea isocomma, Yellow banded Melinaea marsaeus	No yellow banded Melinaea isocomma (simulator)	Yellow banded Melinaea isocomma (isocomma)	Yellow banded Melinaea marsaeus (macaria)	No Yellow banded Melinaea marsaeus (phasiana/rileyi)	Melinaea menophilus
Ivory	Control analysis	No yellow banded Melinaea isocomma, Melinaea maeonis	No yellow banded Melinaea isocomma (simulator)	Yellow banded Melinaea isocomma (isocomma)	Melinaea maeonis	Melinaea ludovica	Melinaea menophilus
Ivory	Yellow band	Yellow banded Melinaea isocomma, Melinaea tarapotensis	Yellow banded Melinaea isocomma (isocomma)	No yellow banded Melinaea isocomma (simulator)	Melinaea tarapotensis	Melinaea satevis	Melinaea menophilus
Ivory	Control analysis	Yellow banded Melinaea isocomma, Melinaea satevis	Yellow banded Melinaea isocomma (isocomma)	No yellow banded Melinaea isocomma (simulator)	Melinaea satevis	Melinaea tarapotensis	Melinaea menophilus
Ivory	Control analysis	Yellow banded Melinaea isocomma, No yellow banded Melinaea mothone	Yellow banded Melinaea isocomma (isocomma)	No yellow banded Melinaea isocomma (simulator)	No yellow banded Melinaea mothone (mothone)	Yellow banded Melinaea mothone (messenina)	Melinaea mothone
Ivory	Yellow band	Yellow banded Melinaea isocomma, Melinaea mneme	Yellow banded Melinaea isocomma (isocomma)	No yellow banded Melinaea isocomma (simulator)	Melianea mneme	Melinaea ludovica	Melinaea menophilus
Ivory	Control analysis	Yellow banded Melinaea isocomma, No yellow banded Melinaea menophilus	Yellow banded Melinaea isocomma (isocomma)	No yellow banded Melinaea isocomma (simulator)	No yellow banded Melinaea menophilus (hicetas)	Yellow banded Melinaea menophilus (ssp)	Melinaea menophilus
Ivory	Control analysis	Yellow banded Melinaea isocomma, No yellow banded Melinaea marsaeus	Yellow banded Melinaea isocomma (isocomma)	No yellow banded Melinaea isocomma (simulator)	No Yellow banded Melinaea marsaeus (phasiana/rileyi)	Yellow banded Melinaea marsaeus (macaria)	Melinaea menophilus
Ivory	Yellow band	Yellow banded Melinaea isocomma, Yellow banded Melinaea marsaeus	Yellow banded Melinaea isocomma (isocomma)	No yellow banded Melinaea isocomma (simulator)	Yellow banded Melinaea marsaeus (macaria)	No Yellow banded Melinaea marsaeus (phasiana/rileyi)	Melinaea menophilus
Ivory	Yellow band	Yellow banded Melinaea isocomma, Melinaea maeonis	Yellow banded Melinaea isocomma (isocomma)	No yellow banded Melinaea isocomma (simulator)	Melinaea maeonis	Melinaea ludovica	Melinaea menophilus
Optix	Control analysis	Tiger hindwing Melinaea marsaeus, Melinaea isocomma	Tiger hindwing Melinaea marsaeus (phasiana)	Black hindwing Melinaea marsaeus (rileyi/macaria)	Melinaea isocomma	Melinaea lilis	Melinaea marsaeus
Optix	Control analysis	Tiger hindwing Melinaea marsaeus, Black hindwing Melinaea menophilus	Tiger hindwing Melinaea marsaeus (phasiana)	Black hindwing Melinaea marsaeus (rileyi/macaria)	Black hindwing Melinaea menophilus (menophilus)	No Black hindwing Melinaea menophilus	Melinaea marsaeus
Optix	Control analysis	Tiger hindwing Melinaea marsaeus, Melinaea mneme	Tiger hindwing Melinaea marsaeus (phasiana)	Black hindwing Melinaea marsaeus (rileyi/macaria)	Melinaea mneme	Melinaea lilis	Melinaea marsaeus
Optix	Control analysis	Tiger hindwing Melinaea marsaeus, Melinaea mothone	Tiger hindwing Melinaea marsaeus (phasiana)	Black hindwing Melinaea marsaeus (rileyi/macaria)	Melinaea mothone	Melinaea lilis	Melinaea marsaeus
Optix	Tiger hindwing	Tiger hindwing Melinaea marsaeus, Melinaea satevis	Tiger hindwing Melinaea marsaeus (phasiana)	Black hindwing Melinaea marsaeus (rileyi/macaria)	Melinaea satevis	Melinaea tarapotensis	Melinaea marsaeus
Optix	Black hindwing	Black hindwing Melinaea marsaeus, Melinaea isocomma	Black hindwing Melinaea marsaeus (rileyi/macaria)	Tiger hindwing Melinaea marsaeus (phasiana)	Melinaea isocomma	Melinaea lilis	Melinaea marsaeus
Optix	Black hindwing	Black hindwing Melinaea marsaeus, Black hindwing Melinaea menophilus	Black hindwing Melinaea marsaeus (rileyi/macaria)	Tiger hindwing Melinaea marsaeus (phasiana)	Black hindwing Melinaea menophilus (menophilus)	No Black hindwing Melinaea menophilus	Melinaea marsaeus
Optix	Black hindwing	Black hindwing Melinaea marsaeus, mneme	Black hindwing Melinaea marsaeus (rileyi/macaria)	Tiger hindwing Melinaea marsaeus (phasiana)	Melinaea mneme	Melinaea lilis	Melinaea marsaeus
Optix	Black hindwing	Black hindwing Melinaea marsaeus, Melinaea mothone	Black hindwing Melinaea marsaeus (rileyi/macaria)	Tiger hindwing Melinaea marsaeus (phasiana)	Melinaea mothone	Melinaea lilis	Melinaea marsaeus
Optix	Control analysis	Black hindwing Melinaea marsaeus, Melinaea satevis	Black hindwing Melinaea marsaeus (rileyi/macaria)	Tiger hindwing Melinaea marsaeus (phasiana)	Melinaea satevis	Melinaea tarapotensis	Melinaea marsaeus
Optix	Control analysis	Melinaea mothone, Melinaea tarapotensis	Melinaea mothone	Melinaea lilis	Melinaea tarapotensis	Melinaea satevis	Melinaea marsaeus
Optix	Control analysis	Melinaea mothone, Melinaea satevis	Melinaea mothone	Melinaea lilis	Melinaea satevis	Melinaea tarapotensis	Melinaea marsaeus
Optix	Control analysis	Melinaea tarapotensis, Melinaea mneme	Melinaea tarapotensis	Melinaea satevis	Melinaea mneme	Melinaea lilis	Melinaea marsaeus
Optix	Control analysis	Melinaea satevis, Melinaea mneme	Melinaea satevis	Melinaea tarapotensis	Melinaea mneme	Melinaea lilis	Melinaea marsaeus
Optix	Black hindwing	Melinaea mothone, Melinaea mneme	Melinaea mothone	No Black hindwing Melinaea menophilus	Melinaea mneme	Melinaea lilis	Melinaea marsaeus
Optix	Control analysis	No Black hindwing Melinaea menophilus, Melinaea tarapotensis	No Black hindwing Melinaea menophilus	Black hindwing Melinaea menophilus	Melinaea tarapotensis	Melianea satevis	Melinaea marsaeus
Optix	Control analysis	No Black hindwing Melinaea menophilus, Melinaea satevis	No Black hindwing Melinaea menophilus	Black hindwing Melinaea menophilus	Melianea satevis	Melinaea tarapotensis	Melinaea marsaeus
Optix	Control analysis	No Black hindwing Melinaea menophilus, Melinaea mothone	No Black hindwing Melinaea menophilus	Black hindwing Melinaea menophilus	Melinaea mothone	Melinaea lilis	Melinaea marsaeus
Optix	Control analysis	No Black hindwing Melinaea menophilus, Melinaea mneme	No Black hindwing Melinaea menophilus	Black hindwing Melinaea menophilus	Melinaea mneme	Melinaea lilis	Melinaea marsaeus
Optix	Control analysis	Black hindwing Melinaea menophilus, Melinaea tarapotensis	Black hindwing Melinaea menophilus	No Black hindwing Melinaea menophilus	Melinaea tarapotensis	Melianea satevis	Melinaea marsaeus
Optix	Control analysis	Black hindwing Melinaea menophilus, Melinaea satevis	Black hindwing Melinaea menophilus	No Black hindwing Melinaea menophilus	Melianea satevis	Melinaea tarapotensis	Melinaea marsaeus
Optix	Black hindwing	Black hindwing Melinaea menophilus, Melinaea mothone	Black hindwing Melinaea menophilus	No Black hindwing Melinaea menophilus	Melinaea mothone	Melinaea lilis	Melinaea marsaeus
Optix	Control analysis	Tiger hindwing Melinaea marsaeus, Melinaea tarapotensis	Tiger hindwing Melinaea marsaeus (phasiana)	Black hindwing Melinaea marsaeus (rileyi/macaria)	Melinaea tarapotensis	Melianea satevis	Melinaea marsaeus
Optix	Black hindwing	Tiger hindwing Melinaea marsaeus, No Black hindwing Melinaea menophilus	Tiger hindwing Melinaea marsaeus (phasiana)	Black hindwing Melinaea marsaeus (rileyi/macaria)	No Black hindwing Melinaea menophilus	Black hindwing Melinaea menophilus	Melinaea marsaeus
Optix	Control analysis	Black hindwing Melinaea marsaeus, Melianea tarapotensis	Black hindwing Melinaea marsaeus (rileyi/macaria)	Tiger hindwing Melinaea marsaeus (phasiana)	Melinaea tarapotensis	Melianea satevis	Melinaea marsaeus
Optix	Control analysis	Black hindwing Melinaea marsaeus, No Black hindwing Melinaea menophilus	Black hindwing Melinaea marsaeus (rileyi/macaria)	Tiger hindwing Melinaea marsaeus (phasiana)	No Black hindwing Melinaea menophilus	Black hindwing Melinaea menophilus	Melinaea marsaeus
Optix	Control analysis	Melinaea isocomma, Melinaea tarapotensis	Melinaea isocomma	Melinaea lilis	Melinaea tarapotensis	Melianea satevis	Melinaea marsaeus
Optix	Control analysis	Melinaea isocomma, Melinaea satevis	Melinaea isocomma	Melinaea lilis	Melianea satevis	Melinaea tarapotensis	Melinaea marsaeus
Optix	Black hindwing	Melinaea isocomma, Melinaea mothone	Melinaea isocomma	Melinaea lilis	Melinaea mothone	No Black hindwing Melinaea menophilus	Melinaea marsaeus
Optix	Black hindwing	Melinaea isocomma, Melinaea mneme	Melinaea isocomma	Melinaea lilis	Melinaea mneme	Melinaea ludovica	Melinaea marsaeus
Optix	Control analysis	Melinaea isocomma, No Black hindwing Melinaea menophilus	Melinaea isocomma	Melinaea lilis	No Black hindwing Melinaea menophilus	Black hindwing Melinaea menophilus	Melinaea marsaeus
Optix	Black hindwing	Melinaea isocomma, Black hindwing Melinaea menophilus	Melinaea isocomma	Melinaea lilis	Black hindwing Melinaea menophilus	No Black hindwing Melinaea menophilus	Melinaea marsaeus
Antennapedia	Apex spot	Apex spot Melinaea marsaeus, Melinaea maeonis	Apex spot Melinaea marsaeus (rileyi/macaria)	No apex spot Melinaea marsaeus (phasiana)	Melinaea maeonis	Melinaea lilis	Melinaea menophilus
Antennapedia	Apex spot	Apex spot Melinaea marsaeus, Melinaea mneme	Apex spot Melinaea marsaeus (rileyi/macaria)	No apex spot Melinaea marsaeus (phasiana)	Melinaea mneme	Melinaea lilis	Melinaea menophilus
Antennapedia	Apex spot	Apex spot Melinaea marsaeus, Melinaea satevis	Apex spot Melinaea marsaeus (rileyi/macaria)	No apex spot Melinaea marsaeus (phasiana)	Melinaea satevis	Melinaea tarapotensis	Melinaea menophilus
Antennapedia	Apex spot	Apex spot Melinaea menophilus, Melinaea maeonis	Apex spot Melinaea menophilus	No apex spot Melinaea menophilus	Melinaea maeonis	No apex spot Melinaea marsaeus (phasiana)	Melinaea menophilus
Antennapedia	Apex spot	Apex spot Melinaea menophilus, Apex spot Melinaea marsaeus	Apex spot Melinaea menophilus	No apex spot Melinaea menophilus	Apex spot Melinaea marsaeus (rileyi/macaria)	No apex spot Melinaea marsaeus (phasiana)	Melinaea menophilus
Antennapedia	Apex spot	Apex spot Melinaea menophilus, Melinaea mneme	Apex spot Melinaea menophilus	No apex spot Melinaea menophilus	Melinaea mneme	Melinaea lilis	Melinaea menophilus
Antennapedia	Apex spot	Apex spot Melinaea menophilus, Melinaea satevis	Apex spot Melinaea menophilus	No apex spot Melinaea menophilus	Melinaea satevis	Melinaea tarapotensis	Melinaea menophilus
Antennapedia	Control analysis	Melinaea maeonis, Melinaea tarapotensis	Melinaea maeonis	Melinaea lilis	Melinaea tarapotensis	Melinaea satevis	Melinaea menophilus
Antennapedia	Apex spot	Melinaea maeonis, Melinaea satevis	Melinaea maeonis	Melinaea lilis	Melinaea satevis	Melinaea tarapotensis	Melinaea menophilus
Antennapedia	Apex spot	Melinaea maeonis, Melinaea mneme	Melinaea maeonis	No apex spot Melinaea marseus (phasiana)	Melinea mneme	Melinaea lilis	Melinaea menophilus
Antennapedia	Control analysis	Melinaea maeonis, No apex spot Melinaea menophilus	Melinaea maeonis	Melinaea lilis	No apex spot Melinaea menophilus	Apex spot Melinaea menophilus	Melinaea menophilus
Antennapedia	Apex spot	Apex spot Melinaea marsaeus, Melinaea tarapotensis	Apex spot Melinaea marsaeus (rileyi/macaria)	No apex spot Melinaea marsaeus (phasiana)	Melinaea tarapotensis	Melinaea lilis	Melinaea menophilus
Antennapedia	Apex spot	Apex spot Melinaea marsaeus, No Apex spot Melinaea menophilus	Apex spot Melinaea marsaeus (rileyi/macaria)	No apex spot Melinaea marsaeus (phasiana)	No apex spot Melinaea marsaeus (phasiana)	Apex spot Melinaea marsaeus (phasiana)	Melinaea menophilus
Antennapedia	Apex spot	No apex spot Melinaea marsaeus, Melinaea tarapotensis	No apex spot Melinaea marsaeus (phasiana)	Apex spot Melinaea marsaeus (rileyi/macaria)	Melinaea tarapotensis	Melinaea lilis	Melinaea menophilus
Antennapedia	Control analysis	No apex spot Melinaea marsaeus, Melinaea satevis	No apex spot Melinaea marsaeus (phasiana)	Apex spot Melinaea marsaeus (rileyi/macaria)	Melinaea satevis	Melinaea lilis	Melinaea menophilus
Antennapedia	Control analysis	No apex spot Melinaea marsaeus, Melinaea mneme	No apex spot Melinaea marsaeus (phasiana)	Apex spot Melinaea marsaeus (rileyi/macaria)	Melinaea mneme	Melinaea lilis	Melinaea menophilus
Antennapedia	Apex spot	No apex spot Melinaea marsaeus, No apex spot Melinaea menophilus	No apex spot Melinaea marsaeus (phasiana)	Apex spot Melinaea marsaeus (rileyi/macaria)	No apex spot Melinaea menophilus	Apex spot Melinaea menophilus	Melinaea menophilus
Antennapedia	Control analysis	Melinaea mneme, Melinaea tarapotensis	Melinaea tarapotensis	Melinaea satevis	Melinaea mneme	Melinaea lilis	Melinaea menophilus
Antennapedia	Apex spot	Melinaea satevis, Melinaea mneme	Melinaea satevis	Melinaea tarapotensis	Melinaea mneme	Melinaea lilis	Melinaea menophilus
Antennapedia	Control analysis	No apex spot Melinaea menophilus, Melinaea tarapotensis	No apex spot Melinaea menophilus	Apex spot Melinaea menophilus	Melinaea tarapotensis	Melinaea satevis	Melinaea menophilus
Antennapedia	Control analysis	No apex spot Melinaea menophilus, Melinaea satevis	No apex spot Melinaea menophilus	Apex spot Melinaea menophilus	Melinaea satevis	Melinaea tarapotensis	Melinaea menophilus
Antennapedia	Control analysis	No apex spot Melinaea menophilus, Melinaea mneme	No apex spot Melinaea menophilus	Apex spot Melinaea menophilus	Melinaea mneme	Melinaea lilis	Melinaea menophilus
Antennapedia	Control analysis	Apex spot Melinaea menophilus, Melinaea tarapotensis	Apex spot Melinaea menophilus	No apex spot Melinaea menophilus	Melinaea tarapotensis	Melinaea satevis	Melinaea menophilus
Antennapedia	Control analysis	No apex spot Melinaea marsaeus, Apex spot Melinaea menophilus	No apex spot Melinaea marsaeus (phasiana)	Apex spot Melinaea marsaeus (rileyi/macaria)	Apex spot Melinaea menophilus	No apex spot Melinaea menophilus	Melinaea menophilus
Antennapedia	Control analysis	No apex spot Melinaea marsaeus, Melinaea maeonis	No apex spot Melinaea marsaeus (phasiana)	Apex spot Melinaea marsaeus (rileyi/macaria)	Melinaea maeonis	Melinaea lilis	Melinaea menophilus
Ivory	Control analysis	Hypothyris anastasia bicolora, Hypothyris euclea callanga	Hypothyris anastasia bicolora	Hypothyris anastasia honesta	Hypothyris euclea callanga	Hypothyris semifulva meteroides	Hypothyris anastasia
Ivory	Control analysis	Hypothyris anastasia bicolora, Hypothyris fluonia pardalina	Hypothyris anastasia bicolora	Hypothyris anastasia honesta	Hypothyris fluonia pardalina	Hypothyris fluonia seminigra	Hypothyris anastasia
Ivory	Yellow band	Hypothyris anastasia bicolora , Hypothyris fluonia seminigra	Hypothyris anastasia bicolora	Hypothyris anastasia honesta	Hypothyris fluonia seminigra	Hypothyris fluonia pardalina	Hypothyris anastasia
Ivory	Control analysis	Hypothyris anastasia bicolora , Hypothyris mamercus mamercus	Hypothyris anastasia bicolora	Hypothyris anastasia honesta	Hypothyris mamercus mamercus	Hypothyris mansuetus meterus	Hypothyris anastasia
Ivory	Control analysis	Hypothyris anastasia bicolora , Hypothyris mansuetus mansuetus	Hypothyris anastasia bicolora	Hypothyris anastasia honesta	Hypothyris mansuetus mansuetus	Hypothyris semifulva semifulva	Hypothyris anastasia
Ivory	Yellow band	Hypothyris anastasia bicolora , Hypothyris mansuetus meterus	Hypothyris anastasia bicolora	Hypothyris anastasia honesta	Hypothyris mansuetus meterus	Hypothyris mamercus mamercus	Hypothyris anastasia
Ivory	Yellow band	Hypothyris anastasia bicolora , Hypothyris semifulva meteroides	Hypothyris anastasia bicolora	Hypothyris anastasia honesta	Hypothyris semifulva meteroides	Hypothyris euclea callanga	Hypothyris anastasia
Ivory	Control analysis	Hypothyris anastasia bicolora , Hypothyris semifulva pallisteri	Hypothyris anastasia bicolora	Hypothyris anastasia honesta	Hypothyris semifulva pallisteri	Hypothyris semifulva semifulva	Hypothyris anastasia
Ivory	Control analysis	Hypothyris anastasia bicolora , Hypothyris semifulva satura	Hypothyris anastasia bicolora	Hypothyris anastasia honesta	Hypothyris semifulva satura	Hypothyris semifulva semifulva	Hypothyris anastasia
Ivory	Yellow band	Hypothyris anastasia bicolora , Hypothyris semifulva semifulva	Hypothyris anastasia bicolora	Hypothyris anastasia honesta	Hypothyris semifulva semifulva	Hypothyris semifulva pallisteri	Hypothyris anastasia
Ivory	Yellow band	Hypothyris anastasia bicolora , Hypothyris sp nov	Hypothyris anastasia bicolora	Hypothyris anastasia honesta	Hypothyris sp nov	Hypothyris lycaste lycaste	Hypothyris anastasia
Ivory	Yellow band	Hypothyris anastasia honesta , Hypothyris euclea callanga	Hypothyris anastasia honesta	Hypothyris anastasia bicolora	Hypothyris euclea callanga	Hypothyris semifulva meteroides	Hypothyris anastasia
Ivory	Yellow band	Hypothyris anastasia honesta , Hypothyris fluonia pardalina	Hypothyris anastasia honesta	Hypothyris anastasia bicolora	Hypothyris fluonia pardalina	Hypothyris fluonia seminigra	Hypothyris anastasia
Ivory	Yellow band	Hypothyris anastasia honesta , Hypothyris mamercus mamercus	Hypothyris anastasia honesta	Hypothyris anastasia bicolora	Hypothyris mamercus mamercus	Hypothyris mansuetus meterus	Hypothyris anastasia
Ivory	Yellow band	Hypothyris anastasia honesta , Hypothyris mansuetus mansuetus	Hypothyris anastasia honesta	Hypothyris anastasia bicolora	Hypothyris mansuetus mansuetus	Hypothyris semifulva semifulva	Hypothyris anastasia
Ivory	Yellow band	Hypothyris anastasia honesta , Hypothyris semifulva pallisteri	Hypothyris anastasia honesta	Hypothyris anastasia bicolora	Hypothyris semifulva pallisteri	Hypothyris semifulva semifulva	Hypothyris anastasia
Ivory	Yellow band	Hypothyris anastasia honesta , Hypothyris semifulva satura	Hypothyris anastasia honesta	Hypothyris anastasia bicolora	Hypothyris semifulva satura	Hypothyris semifulva semifulva	Hypothyris anastasia
Ivory	Control analysis	Hypothyris anastasia honesta , Hypothyris sp nov	Hypothyris anastasia honesta	Hypothyris anastasia bicolora	Hypothyris sp nov	Hyalyris ocna ocna	Hypothyris anastasia
Ivory	Yellow band	Hypothyris euclea callanga , Hypothyris fluonia pardalina	Hypothyris euclea callanga	Hypothyris semifulva meteroides	Hypothyris fluonia pardalina	Hypothyris fluonia seminigra	Hypothyris anastasia
Ivory	Control analysis	Hypothyris euclea callanga , Hypothyris fluonia seminigra	Hypothyris euclea callanga	Hypothyris semifulva meteroides	Hypothyris fluonia seminigra	Hypothyris fluonia pardalina	Hypothyris anastasia
Ivory	Yellow band	Hypothyris euclea callanga , Hypothyris mamercus mamercus	Hypothyris euclea callanga	Hypothyris semifulva meteroides	Hypothyris mamercus mamercus	Hypothyris mansuetus meterus	Hypothyris anastasia
Ivory	Yellow band	Hypothyris euclea callanga , Hypothyris mansuetus mansuetus	Hypothyris euclea callanga	Hypothyris semifulva meteroides	Hypothyris mansuetus mansuetus	Hypothyris semifulva semifulva	Hypothyris anastasia
Ivory	Control analysis	Hypothyris euclea callanga , Hypothyris mansuetus meterus	Hypothyris euclea callanga	Hypothyris semifulva meteroides	Hypothyris mansuetus meterus	Hypothyris mamercus mamercus	Hypothyris anastasia
Ivory	Yellow band	Hypothyris euclea callanga , Hypothyris semifulva pallisteri	Hypothyris euclea callanga	Hypothyris semifulva meteroides	Hypothyris semifulva pallisteri	Hypothyris semifulva semifulva	Hypothyris anastasia
Ivory	Yellow band	Hypothyris euclea callanga , Hypothyris semifulva satura	Hypothyris euclea callanga	Hypothyris semifulva meteroides	Hypothyris semifulva satura	Hypothyris semifulva semifulva	Hypothyris anastasia
Ivory	Control analysis	Hypothyris semifulva meteroides , Hypothyris mansuetus mansuetus	Hypothyris euclea callanga	Hypothyris semifulva meteroides	Hypothyris semifulva semifulva	Hypothyris mansuetus mansuetus	Hypothyris anastasia
Ivory	Control analysis	Hypothyris semifulva meteroides , Hypothyris semifulva pallisteri	Hypothyris euclea callanga	Hypothyris semifulva meteroides	Hypothyris semifulva semifulva	Hypothyris semifulva pallisteri	Hypothyris anastasia
Ivory	Control analysis	Hypothyris semifulva meteroides , Hypothyris semifulva satura	Hypothyris euclea callanga	Hypothyris semifulva meteroides	Hypothyris semifulva semifulva	Hypothyris semifulva satura	Hypothyris anastasia
Ivory	Control analysis	Hypothyris euclea callanga , Hypothyris sp nov	Hypothyris euclea callanga	Hypothyris semifulva meteroides	Hypothyris sp nov	Hyalyris ocna ocna	Hypothyris anastasia
Ivory	Control analysis	Hypothyris fluonia pardalina , Hypothyris sp nov	Hypothyris fluonia pardalina	Hypothyris fluonia seminigra	Hypothyris sp nov	Hyalyris ocna ocna	Hypothyris anastasia
Ivory	Yellow band	Hypothyris fluonia seminigra , Hypothyris sp nov	Hypothyris fluonia seminigra	Hypothyris fluonia pardalina	Hypothyris sp nov	Hyalyris ocna ocna	Hypothyris anastasia
Ivory	Yellow band	Hypothyris mamercus mamercus , Hypothyris fluonia pardalina	Hypothyris mamercus mamercus	Hypothyris mansuetus meterus	Hypothyris fluonia pardalina	Hypothyris fluonia seminigra	Hypothyris anastasia
Ivory	Control analysis	Hypothyris mamercus mamercus , Hypothyris fluonia seminigra	Hypothyris mamercus mamercus	Hypothyris mansuetus meterus	Hypothyris fluonia seminigra	Hypothyris fluonia pardalina	Hypothyris anastasia
Ivory	Yellow band	Hypothyris mamercus mamercus , Hypothyris semifulva pallisteri	Hypothyris mamercus mamercus	Hypothyris mansuetus meterus	Hypothyris semifulva pallisteri	Hypothyris semifulva semifulva	Hypothyris anastasia
Ivory	Yellow band	Hypothyris mamercus mamercus , Hypothyris semifulva satura	Hypothyris mamercus mamercus	Hypothyris mansuetus meterus	Hypothyris semifulva satura	Hypothyris semifulva semifulva	Hypothyris anastasia
Ivory	Control analysis	Hypothyris mamercus mamercus , Hypothyris semifulva semifulva	Hypothyris mamercus mamercus	Hypothyris mansuetus meterus	Hypothyris semifulva semifulva	Hypothyris semifulva pallisteri	Hypothyris anastasia
Ivory	Control analysis	Hypothyris mansuetus meterus , Hypothyris semifulva satura	Hypothyris mamercus mamercus	Hypothyris mansuetus meterus	Hypothyris semifulva semifulva	Hypothyris semifulva satura	Hypothyris anastasia
Ivory	Control analysis	Hypothyris mamercus mamercus , Hypothyris sp nov	Hypothyris mamercus mamercus	Hypothyris mansuetus meterus	Hypothyris sp nov	Hyalyris ocna ocna	Hypothyris anastasia
Ivory	Control analysis	Hypothyris mansuetus mansuetus , Hypothyris semifulva semifulva	Hypothyris mansuetus mansuetus	Hypothyris mamercus mamercus	Hypothyris semifulva semifulva	Hypothyris semifulva satura	Hypothyris anastasia
Ivory	Yellow band	Hypothyris mansuetus mansuetus , Hypothyris fluonia pardalina	Hypothyris mansuetus mansuetus	Hypothyris semifulva semifulva	Hypothyris fluonia pardalina	Hypothyris fluonia seminigra	Hypothyris anastasia
Ivory	Control analysis	Hypothyris mansuetus mansuetus , Hypothyris fluonia seminigra	Hypothyris mansuetus mansuetus	Hypothyris semifulva semifulva	Hypothyris fluonia seminigra	Hypothyris fluonia pardalina	Hypothyris anastasia
Ivory	Control analysis	Hypothyris mansuetus mansuetus , Hypothyris sp nov	Hypothyris mansuetus mansuetus	Hypothyris semifulva semifulva	Hypothyris sp nov	Hyalyris ocna ocna	Hypothyris anastasia
Ivory	Yellow band	Hypothyris mansuetus meterus , Hypothyris sp nov	Hypothyris mansuetus meterus	Hypothyris mamercus mamercus	Hypothyris sp nov	Hyalyris ocna ocna	Hypothyris anastasia
Ivory	Control analysis	Hypothyris semifulva pallisteri , Hypothyris sp nov	Hypothyris semifulva pallisteri	Hypothyris semifulva semifulva	Hypothyris sp nov	Hyalyris ocna ocna	Hypothyris anastasia
Ivory	Control analysis	Hypothyris semifulva satura , Hypothyris sp nov	Hypothyris semifulva satura	Hypothyris semifulva semifulva	Hypothyris sp nov	Hyalyris ocna ocna	Hypothyris anastasia
Ivory	Yellow band	Hypothyris semifulva semifulva , Hypothyris sp nov	Hypothyris semifulva semifulva	Hypothyris semifulva pallisteri	Hypothyris sp nov	Hyalyris ocna ocna	Hypothyris anastasia
Optix	Control analysis	Hypothyris anastasia anastasina , Hypothyris euclea callanga	Hypothyris anastasia anastasina	Hypothyris anastasia bicolora	Hypothyris euclea callanga	Hypothyris semifulva meteroides	Hypothyris anastasia
Optix	Black hindwing	Hypothyris anastasia anastasina , Hypothyris fluonia pardalina	Hypothyris anastasia anastasina	Hypothyris anastasia bicolora	Hypothyris fluonia pardalina	Hypothyris fluonia seminigra	Hypothyris anastasia
Optix	Control analysis	Hypothyris anastasia anastasina , Hypothyris fluonia seminigra	Hypothyris anastasia anastasina	Hypothyris anastasia bicolora	Hypothyris fluonia seminigra	Hypothyris fluonia pardalina	Hypothyris anastasia
Optix	Control analysis	Hypothyris anastasia anastasina , Hypothyris mamercus mamercus	Hypothyris anastasia anastasina	Hypothyris anastasia bicolora	Hypothyris mamercus mamercus	Hypothyris mamercus polymnides	Hypothyris anastasia
Optix	Black hindwing	Hypothyris anastasia bicolora , Hypothyris mansuetus meterus	Hypothyris anastasia anastasina	Hypothyris anastasia bicolora	Hypothyris mamercus mamercus	Hypothyris mansuetus meterus	Hypothyris anastasia
Optix	Black hindwing	Hypothyris anastasia anastasina , Hypothyris mamercus polymnides	Hypothyris anastasia anastasina	Hypothyris anastasia bicolora	Hypothyris mamercus polymnides	Hypothyris mamercus mamercus	Hypothyris anastasia
Optix	Control analysis	Hypothyris anastasia anastasina , Hypothyris mansuetus mansuetus	Hypothyris anastasia anastasina	Hypothyris anastasia bicolora	Hypothyris mansuetus mansuetus	Hypothyris semifulva pallisteri	Hypothyris anastasia
Optix	Black hindwing	Hypothyris anastasia bicolora , Hypothyris semifulva semifulva	Hypothyris anastasia anastasina	Hypothyris anastasia bicolora	Hypothyris mansuetus mansuetus	Hypothyris semifulva semifulva	Hypothyris anastasia
Optix	Control analysis	Hypothyris anastasia anastasina , Hypothyris mansuetus meterus	Hypothyris anastasia anastasina	Hypothyris anastasia bicolora	Hypothyris mansuetus meterus	Hypothyris mamercus mamercus	Hypothyris anastasia
Optix	Control analysis	Hypothyris anastasia anastasina , Hypothyris semifulva meteroides	Hypothyris anastasia anastasina	Hypothyris anastasia bicolora	Hypothyris semifulva meteroides	Hypothyris euclea callanga	Hypothyris anastasia
Optix	Control analysis	Hypothyris anastasia anastasina , Hypothyris semifulva pallisteri	Hypothyris anastasia anastasina	Hypothyris anastasia bicolora	Hypothyris semifulva pallisteri	Hypothyris mansuetus mansuetus	Hypothyris anastasia
Optix	Control analysis	Hypothyris anastasia anastasina , Hypothyris semifulva semifulva	Hypothyris anastasia anastasina	Hypothyris anastasia bicolora	Hypothyris semifulva semifulva	Hypothyris mansuetus mansuetus	Hypothyris anastasia
Optix	Control analysis	Hypothyris anastasia bicolora , Hypothyris semifulva satura	Hypothyris anastasia anastasina	Hypothyris anastasia bicolora	Hypothyris semifulva semifulva	Hypothyris semifulva satura	Hypothyris anastasia
Optix	Control analysis	Hypothyris anastasia anastasina , Hypothyris sp nov	Hypothyris anastasia anastasina	Hypothyris anastasia bicolora	Hypothyris sp nov	Hyalyris ocna ocna	Hypothyris anastasia
Optix	Control analysis	Hypothyris anastasia bicolora , Hypothyris euclea callanga	Hypothyris anastasia bicolora	Hypothyris anastasia anastasina	Hypothyris euclea callanga	Hypothyris semifulva meteroides	Hypothyris anastasia
Optix	Control analysis	Hypothyris anastasia bicolora , Hypothyris fluonia pardalina	Hypothyris anastasia bicolora	Hypothyris anastasia anastasina	Hypothyris fluonia pardalina	Hypothyris fluonia seminigra	Hypothyris anastasia
Optix	Control analysis	Hypothyris anastasia bicolora , Hypothyris fluonia seminigra	Hypothyris anastasia bicolora	Hypothyris anastasia anastasina	Hypothyris fluonia seminigra	Hypothyris fluonia pardalina	Hypothyris anastasia
Optix	Black hindwing	Hypothyris anastasia bicolora , Hypothyris mamercus mamercus	Hypothyris anastasia bicolora	Hypothyris anastasia anastasina	Hypothyris mamercus mamercus	Hypothyris mamercus polymnides	Hypothyris anastasia
Optix	Control analysis	Hypothyris anastasia anastasina , Hypothyris mansuetus meterus	Hypothyris anastasia bicolora	Hypothyris anastasia anastasina	Hypothyris mamercus mamercus	Hypothyris mansuetus meterus	Hypothyris anastasia
Optix	Control analysis	Hypothyris anastasia bicolora , Hypothyris mamercus polymnides	Hypothyris anastasia bicolora	Hypothyris anastasia anastasina	Hypothyris mamercus polymnides	Hypothyris mamercus mamercus	Hypothyris anastasia
Optix	Black hindwing	Hypothyris anastasia bicolora , Hypothyris mansuetus mansuetus	Hypothyris anastasia bicolora	Hypothyris anastasia anastasina	Hypothyris mansuetus mansuetus	Hypothyris semifulva pallisteri	Hypothyris anastasia
Optix	Control analysis	Hypothyris anastasia anastasina , Hypothyris semifulva semifulva	Hypothyris anastasia bicolora	Hypothyris anastasia anastasina	Hypothyris mansuetus mansuetus	Hypothyris semifulva semifulva	Hypothyris anastasia
Optix	Black hindwing	Hypothyris anastasia bicolora , Hypothyris mansuetus meterus	Hypothyris anastasia bicolora	Hypothyris anastasia anastasina	Hypothyris mansuetus meterus	Hypothyris mamercus mamercus	Hypothyris anastasia
Optix	Black hindwing	Hypothyris anastasia bicolora , Hypothyris semifulva meteroides	Hypothyris anastasia bicolora	Hypothyris anastasia anastasina	Hypothyris semifulva meteroides	Hypothyris euclea callanga	Hypothyris anastasia
Optix	Black hindwing	Hypothyris anastasia bicolora , Hypothyris semifulva pallisteri	Hypothyris anastasia bicolora	Hypothyris anastasia anastasina	Hypothyris semifulva pallisteri	Hypothyris mansuetus mansuetus	Hypothyris anastasia
Optix	Control analysis	Hypothyris anastasia bicolora , Hypothyris semifulva satura	Hypothyris anastasia bicolora	Hypothyris anastasia anastasina	Hypothyris semifulva satura	Hypothyris semifulva semifulva	Hypothyris anastasia
Optix	Black hindwing	Hypothyris anastasia bicolora , Hypothyris semifulva semifulva	Hypothyris anastasia bicolora	Hypothyris anastasia anastasina	Hypothyris semifulva semifulva	Hypothyris mansuetus mansuetus	Hypothyris anastasia
Optix	Control analysis	Hypothyris anastasia anastasina , Hypothyris semifulva satura	Hypothyris anastasia bicolora	Hypothyris anastasia anastasina	Hypothyris semifulva semifulva	Hypothyris semifulva satura	Hypothyris anastasia
Optix	Black hindwing	Hypothyris anastasia bicolora , Hypothyris sp nov	Hypothyris anastasia bicolora	Hypothyris anastasia anastasina	Hypothyris sp nov	Hyalyris ocna ocna	Hypothyris anastasia
Optix	Control analysis	Hypothyris euclea callanga , Hypothyris fluonia pardalina	Hypothyris euclea callanga	Hypothyris semifulva meteroides	Hypothyris fluonia pardalina	Hypothyris fluonia seminigra	Hypothyris anastasia
Optix	Control analysis	Hypothyris euclea callanga , Hypothyris fluonia seminigra	Hypothyris euclea callanga	Hypothyris semifulva meteroides	Hypothyris fluonia seminigra	Hypothyris fluonia pardalina	Hypothyris anastasia
Optix	Control analysis	Hypothyris euclea callanga , Hypothyris mamercus mamercus	Hypothyris euclea callanga	Hypothyris semifulva meteroides	Hypothyris mamercus mamercus	Hypothyris mansuetus meterus	Hypothyris anastasia
Optix	Control analysis	Hypothyris euclea callanga , Hypothyris mansuetus meterus	Hypothyris euclea callanga	Hypothyris semifulva meteroides	Hypothyris mansuetus meterus	Hypothyris mamercus mamercus	Hypothyris anastasia
Optix	Control analysis	Hypothyris euclea callanga , Hypothyris semifulva pallisteri	Hypothyris euclea callanga	Hypothyris semifulva meteroides	Hypothyris semifulva pallisteri	Hypothyris semifulva satura	Hypothyris anastasia
Optix	Black hindwing	Hypothyris semifulva meteroides , Hypothyris semifulva semifulva	Hypothyris euclea callanga	Hypothyris semifulva meteroides	Hypothyris semifulva pallisteri	Hypothyris semifulva semifulva	Hypothyris anastasia
Optix	Black hindwing	Hypothyris semifulva meteroides , Hypothyris semifulva pallisteri	Hypothyris euclea callanga	Hypothyris semifulva meteroides	Hypothyris semifulva semifulva	Hypothyris semifulva pallisteri	Hypothyris anastasia
Optix	Control analysis	Hypothyris mansuetus mansuetus , Hypothyris euclea callanga	Hypothyris mansuetus mansuetus	Hypothyris semifulva pallisteri	Hypothyris euclea callanga	Hypothyris semifulva meteroides	Hypothyris anastasia
Ivory	Control analysis	No yellow banded Lysimnia lysimnia, Mechanitis macrinus	No yellow banded Lysimnia lysimnia	Yellow banded Lysimnia lysimnia	Mechanitis macrinus	Forbestra	Mechanitis messenoides
Ivory	Control analysis	No yellow banded Lysimnia lysimnia, Mechanitis menapis	No yellow banded Lysimnia lysimnia	Yellow banded Lysimnia lysimnia	Mechanitis menapis	Forbestra	Mechanitis messenoides
Ivory	Control analysis	No yellow banded Lysimnia lysimnia, Mechanitis mazaeus	No yellow banded Lysimnia lysimnia	Yellow banded Lysimnia lysimnia	Mechanitis mazaeus	Forbestra	Mechanitis messenoides
Ivory	Yellow band	No yellow banded Lysimnia lysimnia, No yellow banded Mechanitis messenoides	No yellow banded Lysimnia lysimnia	Yellow banded Lysimnia lysimnia	No yellow banded Mechanitis messenoides (deceptus)	Yellow banded Mechanitis messenoides (messenoides)	Mechanitis messenoides
Ivory	Yellow band	No yellow banded Lysimnia lysimnia, messenoidesNYB	No yellow banded Lysimnia lysimnia	Yellow banded Lysimnia lysimnia	messenoidesNYB	Yellow banded Mechanitis messenoides (messenoides)	Mechanitis messenoides
Ivory	Yellow band	No yellow banded Lysimnia lysimnia, Mechanitis polymnia	No yellow banded Lysimnia lysimnia	Yellow banded Lysimnia lysimnia	Mechanitis polymnia	Forbestra	Mechanitis messenoides
Ivory	Yellow band	Yellow banded Lysimnia lysimnia, Mechanitis polymnia	Yellow banded Lysimnia lysimnia	No yellow banded Lysimnia lysimnia	Mechanitis macrinus	Forbestra	Mechanitis messenoides
Ivory	Yellow band	Yellow banded Lysimnia lysimnia, Mechanitis macrinus	Yellow banded Lysimnia lysimnia	No yellow banded Lysimnia lysimnia	Mechanitis mazaeus	Forbestra	Mechanitis messenoides
Ivory	Yellow band	Yellow banded Lysimnia lysimnia, Mechanitis mazaeus	Yellow banded Lysimnia lysimnia	No yellow banded Lysimnia lysimnia	Mechanitis menapis	Forbestra	Mechanitis messenoides
Ivory	Yellow band	Yellow banded Lysimnia lysimnia, Mechanitis menapis	Yellow banded Lysimnia lysimnia	No yellow banded Lysimnia lysimnia	Yellow banded Mechanitis messenoides (messenoides)	No yellow banded Mechanitis messenoides (deceptus)	Mechanitis messenoides
Ivory	Yellow band	Yellow banded Lysimnia lysimnia, Yellow banded Mechanitis messenoides	Yellow banded Lysimnia lysimnia	No yellow banded Lysimnia lysimnia	No yellow banded Mechanitis messenoides (deceptus)	Yellow banded Mechanitis messenoides (messenoides)	Mechanitis messenoides
Ivory	Control analysis	Yellow banded Lysimnia lysimnia, No yellow banded Mechanitis messenoides	Yellow banded Lysimnia lysimnia	No yellow banded Lysimnia lysimnia	Mechanitis polymnia	Forbestra	Mechanitis messenoides
Ivory	Control analysis	No yellow banded Mechanitis messenoides, Mechanitis macrinus	No yellow banded Mechanitis messenoides (deceptus)	Yellow banded Mechanitis messenoides (messenoides)	Mechanitis macrinus	Forbestra	Mechanitis messenoides
Ivory	Control analysis	No yellow banded Mechanitis messenoides, Mechanitis mazaeus	No yellow banded Mechanitis messenoides (deceptus)	Yellow banded Mechanitis messenoides (messenoides)	Mechanitis mazaeus	Forbestra	Mechanitis messenoides
Ivory	Control analysis	No yellow banded Mechanitis messenoides, Mechanitis menapis	No yellow banded Mechanitis messenoides (deceptus)	Yellow banded Mechanitis messenoides (messenoides)	Mechanitis menapis	Forbestra	Mechanitis messenoides
Ivory	Control analysis	No yellow banded Mechanitis messenoides, Mechanitis polymnia	No yellow banded Mechanitis messenoides (deceptus)	Yellow banded Mechanitis messenoides (messenoides)	Mechanitis polymnia	Forbestra	Mechanitis messenoides
Ivory	Yellow band	Yellow banded Mechanitis messenoides, Mechanitis macrinus	Yellow banded Mechanitis messenoides (messenoides)	No yellow banded Mechanitis messenoides (deceptus)	Mechanitis macrinus	Forbestra	Mechanitis messenoides
Ivory	Yellow band	Yellow banded Mechanitis messenoides, Mechanitis mazaeus	Yellow banded Mechanitis messenoides (messenoides)	No yellow banded Mechanitis messenoides (deceptus)	Mechanitis mazaeus	Forbestra	Mechanitis messenoides
Ivory	Yellow band	Yellow banded Mechanitis messenoides, Mechanitis menapis	Yellow banded Mechanitis messenoides (messenoides)	No yellow banded Mechanitis messenoides (deceptus)	Mechanitis menapis	Forbestra	Mechanitis messenoides
Ivory	Yellow band	Yellow banded Mechanitis messenoides, Mechanitis polymnia	Yellow banded Mechanitis messenoides (messenoides)	No yellow banded Mechanitis messenoides (deceptus)	Mechanitis polymnia	Forbestra	Mechanitis messenoides
Optix	Black hindwing	Black hindwing Mechanitis mazaeus, Black hindwing Mechanitis menapis	Black hindwing Mechanitis mazaeus	Tiger hindwing Mechanitis mazaeus	Black hindwing Mechanitis menapis	Tiger hindwing Mechanitis menapis	Mechanitis messenoides
Optix	Control analysis	Black hindwing Mechanitis mazaeus, Tiger hindwing Mechanitis menapis	Black hindwing Mechanitis mazaeus	Tiger hindwing Mechanitis mazaeus	Tiger hindwing Mechanitis menapis	Black hindwing Mechanitis menapis	Mechanitis messenoides
Optix	Black hindwing	Black hindwing Mechanitis mazaeus, Black hindwing Mechanitis messenoides	Black hindwing Mechanitis mazaeus	Tiger hindwing Mechanitis mazaeus	Black hindwing Mechanitis messenoides	Tiger hindwing Mechanitis messenoides	Mechanitis messenoides
Optix	Control analysis	Black hindwing Mechanitis mazaeus, Tiger hindwing Mechanitis messenoides	Tiger Blackhindwing Mechanitis mazaeus	Black Blackhindwing Mechanitis mazaeus	Black hindwing Mechanitis menapis	Tiger hindwing Mechanitis menapis	Mechanitis messenoides
Optix	Control analysis	Tiger Blackhindwing Mechanitis mazaeus, Black hindwing Mechanitis menapis	Tiger Blackhindwing Mechanitis mazaeus	Black Blackhindwing Mechanitis mazaeus	Black hindwing Mechanitis menapis	Tiger hindwing Mechanitis menapis	Mechanitis messenoides
Optix	Tiger hindwing	Tiger Blackhindwing Mechanitis mazaeus, Tiger hindwing Mechanitis menapis	Tiger Blackhindwing Mechanitis mazaeus	Black Blackhindwing Mechanitis mazaeus	Tiger hindwing Mechanitis menapis	Black hindwing Mechanitis menapis	Mechanitis messenoides
Optix	Control analysis	Tiger Blackhindwing Mechanitis mazaeus, Black hindwing Mechanitis messenoides	Tiger Blackhindwing Mechanitis mazaeus	Black Blackhindwing Mechanitis mazaeus	Black hindwing Mechanitis messenoides	Tiger hindwing Mechanitis messenoides	Mechanitis messenoides
Optix	Tiger hindwing	Tiger Blackhindwing Mechanitis mazaeus, Tiger hindwing Mechanitis messenoides	Tiger Blackhindwing Mechanitis mazaeus	Black Blackhindwing Mechanitis mazaeus	Tiger hindwing Mechanitis messenoides	Black hindwing Mechanitis messenoides	Mechanitis messenoides
Optix	Black hindwing	Black hindwing Mechanitis menapis, Black hindwing Mechanitis messnoides	Black hindwing Mechanitis menapis	Tiger hindwing Mechanitis menapis	Black hindwing Mechanitis messnoides	Tiger hindwing Mechanitis messnoides	Mechanitis messenoides
Optix	Control analysis	Black hindwing Mechanitis menapis, Tiger hindwing Mechanitis messenoides	Black hindwing Mechanitis menapis	Tiger hindwing Mechanitis menapis	Tiger hindwing Mechanitis messenoides	Black hindwing Mechanitis messenoides	Mechanitis messenoides
Optix	Control analysis	Tiger hindwing Mechanitis menapis, Black hindwing Mechanitis messenoides	Tiger hindwing Mechanitis menapis	Black hindwing Mechanitis menapis	Black hindwing Mechanitis messenoides	Tiger hindwing Mechanitis messenoides	Mechanitis messenoides
Optix	Tiger hindwing	Tiger hindwing Mechanitis menapis, Tiger hindwing Mechanitis messenoides	Tiger hindwing Mechanitis menapis	Black hindwing Mechanitis menapis	Tiger hindwing Mechanitis messenoides	Black hindwing Mechanitis messenoides	Mechanitis messenoides
