# Supplementary material for: Genetic parallelism underpins convergent mimicry coloration in Lepidoptera across 120 million years of evolution
Source: PLoS Biol. 2026 Apr 30;24(4):e3003742. doi: 10.1371/journal.pbio.3003742 (PMC13132254; doi:10.1371/journal.pbio.3003742)
Supplement: S5 Table — (XLSX) [file pbio.3003742.s043.xlsx]

## Sheet: Table S5.f4-statistics
	P1	P2	P3	P4	f4	Standard error	Z	p-value	n
Colombia-Ecuador	isocomma Colombia	isocomma Ecuador	mothone Colombia	mothone Ecuador	1.33e-05	1.22e-06	4.12184	3.76e-05	49101265
	isocomma Colombia	isocomma Ecuador	menophilus Colombia	menophilus Ecuador	2.39e-05	2.25e-06	-4.55519	5.23e-06	50799972
	menophilus Colombia	menophilus Ecuador	menophilus Colombia	menophilus Ecuador	1.09e-05	2.42e-06	3.47683	0.000507	64523796
Colombia-Peru	mothone Colombia	mothone Peru	menophilus Colombia	menophilus Peru	6.93e-06	3.51e-06	4.58168	0.000461	56129886
Ecuador-Peru	mothone Ecuador	mothone Peru	menophilus Ecuador	menophilus Peru	5.63e-06	1.84e-06	3.05113	0.00227984	55117347
	marsaeus Ecuador	marsaeus Peru	menophilus Ecuador	menophilus Peru	4.41e-06	2.31e-06	2.77191	0.000649	70234928
	mothone Ecuador	mothone Peru	marsaeus Ecuador	marsaeus Peru	8.62e-07	2.06e-06	0.470214	0.595032	53721437
	satevis Ecuador	satevis Peru	mothone Ecuador	mothone Peru	1.1e-06	2.43e-06	0.47378	0.740541	46284015
	satevis Ecuador	satevis Peru	menophilus Ecuador	menophilus Peru	2.55e-06	1.95e-06	1.72496	0.0908402	54169482
	satevis Ecuador	satevis Peru	marsaeus Ecuador	marsaeus Peru	1.63e-06	2.59e-06	0.354385	0.723051	55358106
Brazil-Peru	euclea Peru	euclea Brazil	ninonia Peru	ninonia Brazil	5.24e-06	1.96e-06	2.67886	0.0074	42616908
Ecuador-Peru	anastasia Peru	anastasia Ecuador	fluonia Peru	fluonia Ecuador	-3.39e-07	8e-07	-0.42327	0.6721	34619772
	anastasia Peru	anastasia Ecuador	semifulva Peru	semifulva Ecuador	-2.02e-07	7.09e-07	-0.28439	0.7761	52246267
	euclea Peru	euclea Ecuador	anastasia Peru	anastasia Ecuador	4.56e-07	6.88e-07	0.662194	0.5078	47576555
	euclea Peru	euclea Ecuador	mansuetus meterus	mamercus Ecuador	-2.85e-06	2.21e-06	-1.2892	0.1973	24190846
	euclea Peru	euclea Ecuador	semifulva Peru	semifulva Ecuador	1.43e-06	1.37e-06	1.04177	0.2975	37680244
	euclea Peru	euclea Ecuador	fluonia Peru	fluonia Ecuador	-1.92e-07	1.22e-06	-0.15743	0.8749	27932568
	mansuetus meterus	mamercus Ecuador	anastasia Peru	anastasia Ecuador	2.51e-07	1.44e-06	0.173486	0.8623	30100244
	mansuetus meterus	mamercus Ecuador	fluonia Peru	fluonia Ecuador	2.25e-06	2.6e-06	0.86579	0.3866	19561208
	mansuetus meterus	mamercus Ecuador	semifulva Peru	semifulva Ecuador	1.68e-06	2.5e-06	0.672729	0.5011	25348551
	semifulva Peru	semifulva Ecuador	fluonia Peru	fluonia Ecuador	3.24e-06	1.63e-06	1.99227	0.0463	29790000
Colombia-Ecuador	messenoides Colombia	messenoides Ecuador	mazaeus Colombia	mazaeus Ecuador	9.64e-06	1.01e-06	9.57991	9.71e-22	77211994
	messenoides Colombia	messenoides Ecuador	polymnia Colombia	polymnia Ecuador	-3.59e-05	1.83e-06	-19.6484	5.97e-86	76744958
Colombia-Peru	messenoides Colombia	messenoides Peru	mazaeus Colombia	mazaeus Peru	-8.76e-09	1.08e-06	-0.00810545	0.993533	76841469
	messenoides Colombia	messenoides Peru	polymnia Colombia	polymnia Peru	8.86e-06	2.06e-06	4.30921	1.64e-05	76115450
Ecuador-Peru	messenoides Ecuador	messenoides Peru	mazaeus Ecuador	mazaeus Peru	1.27e-05	9.06e-07	14.0494	7.77e-45	76756285
	messenoides Ecuador	messenoides Peru	polymnia Ecuador	polymnia Peru	-4.09e-06	8.81e-07	-4.63622	3.55e-06	77838665
