# Supplementary material for: Genetic parallelism underpins convergent mimicry coloration in Lepidoptera across 120 million years of evolution
Source: PLoS Biol. 2026 Apr 30;24(4):e3003742. doi: 10.1371/journal.pbio.3003742 (PMC13132254; doi:10.1371/journal.pbio.3003742)
Supplement: S6 Table — (XLSX) [file pbio.3003742.s044.xlsx]

## Sheet: Table S6.Balancing_selection
	Mutebass						Nucleotide diversity							Transpolymorphic sites
Ivory	Melinaea	Ingroups: Melinaea marsaeus, Melinaea menophilus, Melinaea mothone, Melinaea, tarapotensis, Melinaea isocomma. Ancestral state: Melinaea ludovica					Ivory	Melinaea	Melinaea marsaeus, Melinaea menophilus, Melinaea mothone, Melinaea tarapotensis, Melinaea isocomma.					Ivory	Melinaea	Melinaea marsaeus, Melinaea menophilus, Melinaea mothone, Melinaea tarapotensis, Melinaea isocomma.
		Ingroups: Melinaea marsaeus, Melinaea menophilus, Melinaea mothone, Melinaea tarapotensis. Ancestral state: Melinaea ludovica							Melinaea marsaeus, Melinaea menophilus, Melinaea mothone, Melinaea tarapotensis.							Melinaea marsaeus, Melinaea menophilus, Melinaea mothone, Melinaea tarapotensis.
		Ingroups: Melinaea marsaeus, Melinaea menophilus, Melinaea mothone. Ancestral state: Melinaea ludovica							Melinaea marsaeus, Melinaea menophilus, Melinaea mothone.							Melinaea marsaeus, Melinaea menophilus, Melinaea mothone.
		Ingroups: Melinaea marsaeus, Melinaea menophilus, Melinaea tarapotensis. Ancestral state: Melinaea ludovica							Melinaea marsaeus, Melinaea menophilus, Melinaea tarapotensis.							Melinaea marsaeus, Melinaea menophilus, Melinaea tarapotensis.
		Ingroups: Melinaea marsaeus, Melinaea mothone, Melinaea tarapotensis. Ancestral state: Melinaea ludovica							Melinaea marsaeus, Melinaea mothone, Melinaea tarapotensis.							Melinaea marsaeus, Melinaea mothone, Melinaea tarapotensis.
		Ingroups: Melinaea mothone, Melinaea menophilus, Melinaea tarapotensis. Ancestral state: Melinaea ludovica							Melinaea mothone, Melinaea menophilus, Melinaea tarapotensis.							Melinaea mothone, Melinaea menophilus, Melinaea tarapotensis.
	Hypothyris	Ingroups: Hypothyris anastasia, Hypothyris euclea, Hypothyris ninonia Hypothyris semifulva. Ancestral state: Hyalyris antea, Hyalyris lactea							Melinaea mothone, Melinaea menophilus							Melinaea mothone, Melinaea menophilus
		Ingroups: Hypothyris anastasia, Hypothyris semifulva. Ancestral state: Hyalyris antea, Hyalyris lactea							Melinaea mothone, Melinaea marsaeus							Melinaea mothone, Melinaea marsaeus
	Mechanitis	Ingroups: Mechanitis messenoides, Mechanitis polymnia, Mechanitis macrinus, Mechanitis menapis, Mechanitis lysimnia, Mechanitis nesaea, Mechanitis mazaeus. Ancestral state: Forbestra							Melinaea mothone, Melinaea tarapotensis							Melinaea mothone, Melinaea tarapotensis
		Ingroups: Mechanitis messenoides, Mechanitis polymnia, Mechanitis macrinus, Mechanitis menapis, Mechanitis lysimnia, Mechanitis mazaeus. Ancestral state: Forbestra							Melinaea mothone, Melinaea isocomma							Melinaea mothone, Melinaea isocomma
		Ingroups: Mechanitis messenoides, Mechanitis polymnia, Mechanitis macrinus, Mechanitis menapis, Mechanitis mazaeus. Ancestral state: Forbestra							Melinaea menophilus, Melinaea marsaeus							Melinaea menophilus, Melinaea marsaeus
		Ingroups: Mechanitis messenoides, Mechanitis macrinus, Mechanitis menapis, Mechanitis mazaeus. Ancestral state: Forbestra							Melinaea menophilus, Melinaea tarapotensis							Melinaea menophilus, Melinaea tarapotensis
Optix	Melinaea	Ingroups: Melinaea marsaeus, Melinaea menophilus, Melinaea mothone, Melinaea, tarapotensis, Melinaea isocomma. Ancestral state: Melinaea ludovica							Melinaea menophilus, Melinaea isocomma							Melinaea menophilus, Melinaea isocomma
		Ingroups: Melinaea marsaeus, Melinaea menophilus, Melinaea tarapotensis. Ancestral state: Melinaea ludovica							Melinaea marsaeus, Melinaea tarapotensis							Melinaea marsaeus, Melinaea tarapotensis
	Hypothyris	Ingroups: Hypothyris anastasia, Hypothyris euclea, Hypothyris ninonia Hypothyris semifulva. Ancestral state: Hyalyris antea, Hyalyris lactea							Melinaea marsaeus, Melinaea isocomma							Melinaea marsaeus, Melinaea isocomma
		Ingroups: Hypothyris anastasia, Hypothyris semifulva. Ancestral state: Hyalyris antea, Hyalyris lactea							Melinaea tarapotensis, Melinaea isocomma							Melinaea tarapotensis, Melinaea isocomma
	Mechanitis	Ingroups: Mechanitis messenoides, Mechanitis polymnia, Mechanitis macrinus, Mechanitis menapis, Mechanitis lysimnia, Mechanitis nesaea, Mechanitis mazaeus. Ancestral state: Forbestra						Hypothyris	Hypothyris anastasia, Hypothyris euclea, Hypothyris ninonia, Hypothyris semifulva.						Hypothyris	Hypothyris anastasia, Hypothyris euclea, Hypothyris ninonia, Hypothyris semifulva.
		Ingroups: Mechanitis messenoides, Mechanitis polymnia, Mechanitis macrinus, Mechanitis menapis, Mechanitis lysimnia, Mechanitis mazaeus. Ancestral state: Forbestra							Hypothyris anastasia, Hypothyris semifulva.							Hypothyris anastasia, Hypothyris semifulva.
		Ingroups: Mechanitis messenoides, Mechanitis polymnia, Mechanitis macrinus, Mechanitis menapis, Mechanitis mazaeus. Ancestral state: Forbestra							Hypothyris anastasia, Hypothyris euclea							Hypothyris anastasia, Hypothyris euclea
		Ingroups: Mechanitis messenoides, Mechanitis macrinus, Mechanitis menapis, Mechanitis mazaeus. Ancestral state: Forbestra							Hypothyris anastasia, Hypothyris ninonia							Hypothyris anastasia, Hypothyris ninonia
Antennapedia	Melinaea	Ingroups: Melinaea marsaeus, Melinaea menophilus, Melinaea mothone, Melinaea, tarapotensis, Melinaea isocomma. Ancestral state: Melinaea ludovica							Hypothyris semifulva, Hypothyris euclea							Hypothyris semifulva, Hypothyris euclea
		Ingroups: Melinaea marsaeus, Melinaea menophilus, Melinaea tarapotensis. Ancestral state: Melinaea ludovica							Hypothyris semifulva, Hypothyris ninonia							Hypothyris semifulva, Hypothyris ninonia
									Hypothyris euclea, Hypothyris ninonia							Hypothyris euclea, Hypothyris ninonia
								Mechanitis	Mechanitis messenoides, Mechanitis polymnia, Mechanitis macrinus, Mechanitis menapis, Mechanitis lysimnia, Mechanitis nesaea, Mechanitis mazaeus.						Mechanitis	Mechanitis messenoides, Mechanitis polymnia, Mechanitis macrinus, Mechanitis menapis, Mechanitis lysimnia, Mechanitis nesaea, Mechanitis mazaeus.
									Mechanitis messenoides, Mechanitis polymnia, Mechanitis macrinus, Mechanitis menapis, Mechanitis lysimnia, Mechanitis mazaeus.							Mechanitis messenoides, Mechanitis polymnia, Mechanitis macrinus, Mechanitis menapis, Mechanitis lysimnia, Mechanitis mazaeus.
									Mechanitis messenoides, Mechanitis polymnia, Mechanitis macrinus, Mechanitis menapis, Mechanitis mazaeus.							Mechanitis messenoides, Mechanitis polymnia, Mechanitis macrinus, Mechanitis menapis, Mechanitis mazaeus.
									Mechanitis messenoides, Mechanitis macrinus, Mechanitis menapis, Mechanitis mazaeus.							Mechanitis messenoides, Mechanitis macrinus, Mechanitis menapis, Mechanitis mazaeus.
									Mechanitis messenoides, Mechanitis macrinus							Mechanitis messenoides, Mechanitis macrinus
									Mechanitis messenoides, Mechanitis polymnia							Mechanitis messenoides, Mechanitis polymnia
									Mechanitis messenoides, Mechanitis lysimnia							Mechanitis messenoides, Mechanitis lysimnia
									Mechanitis messenoides, Mechanitis nesaea							Mechanitis messenoides, Mechanitis nesaea
									Mechanitis messenoides, Mechanitis menapis							Mechanitis messenoides, Mechanitis menapis
									Mechanitis messenoides, Mechanitis mazaeus							Mechanitis messenoides, Mechanitis mazaeus
							Optix	Melinaea	Melinaea marsaeus, Melinaea menophilus, Melinaea mothone, Melinaea tarapotensis, Melinaea isocomma.					Optix	Melinaea	Melinaea marsaeus, Melinaea menophilus, Melinaea mothone, Melinaea tarapotensis, Melinaea isocomma.
									Melinaea marsaeus, Melinaea menophilus, Melinaea tarapotensis.							Melinaea marsaeus, Melinaea menophilus, Melinaea tarapotensis.
									Melinaea menophilus, Melinaea marsaeus							Melinaea menophilus, Melinaea marsaeus
									Melinaea menophilus, Melinaea tarapotensis							Melinaea menophilus, Melinaea tarapotensis
									Melinaea marsaeus, Melinaea tarapotensis							Melinaea marsaeus, Melinaea tarapotensis
								Hypothyris	Hypothyris anastasia, Hypothyris euclea, Hypothyris ninonia, Hypothyris semifulva.						Hypothyris	Hypothyris anastasia, Hypothyris euclea, Hypothyris ninonia, Hypothyris semifulva.
									Hypothyris anastasia, Hypothyris semifulva.							Hypothyris anastasia, Hypothyris semifulva.
									Hypothyris anastasia, Hypothyris euclea							Hypothyris anastasia, Hypothyris euclea
									Hypothyris anastasia, Hypothyris ninonia							Hypothyris anastasia, Hypothyris ninonia
									Hypothyris semifulva, Hypothyris euclea							Hypothyris semifulva, Hypothyris euclea
									Hypothyris semifulva, Hypothyris ninonia							Hypothyris semifulva, Hypothyris ninonia
									Hypothyris euclea, Hypothyris ninonia							Hypothyris euclea, Hypothyris ninonia
								Mechanitis	Mechanitis messenoides, Mechanitis polymnia, Mechanitis macrinus, Mechanitis menapis, Mechanitis lysimnia, Mechanitis nesaea, Mechanitis mazaeus.						Mechanitis	Mechanitis messenoides, Mechanitis polymnia, Mechanitis macrinus, Mechanitis menapis, Mechanitis lysimnia, Mechanitis nesaea, Mechanitis mazaeus.
									Mechanitis messenoides, Mechanitis macrinus, Mechanitis menapis, Mechanitis mazaeus.							Mechanitis messenoides, Mechanitis macrinus, Mechanitis menapis, Mechanitis mazaeus.
									Mechanitis messenoides, Mechanitis macrinus							Mechanitis messenoides, Mechanitis macrinus
									Mechanitis messenoides, Mechanitis menapis							Mechanitis messenoides, Mechanitis menapis
									Mechanitis messenoides, Mechanitis mazaeus							Mechanitis messenoides, Mechanitis mazaeus
							Antennapedia	Melinaea	Melinaea marsaeus, Melinaea menophilus, Melinaea mothone, Melinaea tarapotensis, Melinaea isocomma.					Antennapedia	Melinaea	Melinaea marsaeus, Melinaea menophilus, Melinaea mothone, Melinaea tarapotensis, Melinaea isocomma.
									Melinaea marsaeus, Melinaea menophilus, Melinaea tarapotensis							Melinaea marsaeus, Melinaea menophilus, Melinaea tarapotensis
									Melinaea menophilus, Melinaea marsaeus							Melinaea menophilus, Melinaea marsaeus
									Melinaea menophilus, Melinaea tarapotensis							Melinaea menophilus, Melinaea tarapotensis
									Melinaea marsaeus, Melinaea tarapotensis							Melinaea marsaeus, Melinaea tarapotensis
