# Supplementary material for: Genetic parallelism underpins convergent mimicry coloration in Lepidoptera across 120 million years of evolution
Source: PLoS Biol. 2026 Apr 30;24(4):e3003742. doi: 10.1371/journal.pbio.3003742 (PMC13132254; doi:10.1371/journal.pbio.3003742)
Supplement: S7 Table — (XLSX) [file pbio.3003742.s045.xlsx]

## Sheet: Table S7.CRISPR sgRNA sequences
Mechanitis messenoides
Name	Sequence
>Mech_optix_2A	GCCAGCGTGGAAAGCGACCACGG
>Mech_optix_2B	CCTCCTGGTAATGGGCCTCGAGC
>Mech_optix_2C	TCGCCATCCCAGATGGTGCGCGG
>Mech_optix_2D	CCACGTTGATCTCGGAGTCGGCC
>Mech_ivory_promoter	AATATTAATTAATCACTGCG
>Mech_ivory_1	TTGGGTGCAATGACCTCACG
The sequences for the RNA guides to perform CRISPR. The number in each guide name refers to the exon the guide was designed for.
